# Supplementary material for: Early identification of high-risk individuals for mortality after lung transplantation: A retrospective cohort study with topological feature engineering
Source: PLOS Digit Health. 2026 May 5;5(5):e0001050. doi: 10.1371/journal.pdig.0001050 (PMC13143088; doi:10.1371/journal.pdig.0001050)
Supplement: S1 Table — This table offers a comprehensive description of the patient cohort. It encompasses individual donor factors, transplant procedural and recipient factors, post-transplant complications, and the innovative TDA-ML approach employed for predicting mortality risk. (CSV) [file pdig.0001050.s011.csv]

patient_id	age	sex	bmi	copd_etiology	ild_etiology	cf_etiology	other_etiology	diabetes	cad	mpap	cmv_mismatch	preop_ecmo	helt	double_lt	cold_ischemia_time	tea	intraop_ecmo	intraop_transfusion	sofa_day0	saps2_day0	ne_duration	mv_duration	icu_los	ecmo_duration	grade3_pgd	acute_renal_failure	rrt	bacteremia	pneumonia	vap_esbl_pa	pleural_empyema	bad	bronchial_stenosis	acr	amr	tracheotomy	mortality_y1
P0001	1.8158415259284453	0.0	2.7047259400018477		1.0	0.0	0.0	0.0	0.0	2.2834429995692798	0.0	1.0	0.0	0.0	1.8542299860070197	0.0	0.0	0.0	5.196371991988104		3.569546772330834	0.9497630491693851	2.2957410971174026	0.5413836404949626	0.0	1.0	0.0	1.0	0.0	1.0		0.0	0.0	1.0	0.0	0.0	0
P0002		0.0	3.028850661619244	0.0	0.0	1.0	0.0	1.0	1.0	3.3714059690996225		1.0	0.0	0.0	4.970529403224056	0.0	0.0	0.0	5.539900826762097	7.37573983798988	7.806763850199582	1.8249078633443931	0.41845406047286593	3.6414559533416293	0.0	0.0	1.0	0.0	1.0	0.0	1.0	0.0	0.0	1.0	0.0	0.0	1
P0003	2.099086520866046		3.1914791336105623	0.0	0.0	0.0	0.0	0.0	0.0	1.9917664950961227	0.0	0.0	0.0	0.0	1.5603521364892208	0.0	1.0	0.0	4.33993556340489	5.46409114125661	4.072657099337567	0.25181140923817424	1.7503740571028095	0.5927811952604257	0.0	0.0	0.0	0.0	0.0	1.0	1.0	1.0	1.0	0.0	0.0	0.0	0
P0004	0.40448190321583444	0.0	3.3182231209675113	0.0	1.0	0.0	0.0	1.0	0.0	4.076099208621468	0.0	0.0		0.0	2.039448872803606	1.0	1.0		2.101309968327558	4.452212921009488	5.9483014188923145	0.9462803561872943	1.9772162322334563	0.3719778408566937	1.0	0.0	0.0	1.0	0.0	0.0	1.0	0.0	0.0	0.0	0.0	1.0	0
P0005	1.7898640783471724	0.0	3.4390777354331674	0.0	0.0	0.0	0.0	0.0	1.0	3.930689951882502	0.0	0.0	0.0	0.0	0.49438210621043177	0.0	1.0	0.0	4.411366773224142	3.9417637869869404	3.589784476687339	0.6736619717639221	4.561128259467459	0.08049171492523316	0.0	0.0	0.0	1.0	0.0	1.0	0.0	1.0	0.0	1.0	0.0	0.0	0
P0006	1.6623304168796111	0.0	2.7979570200132176	0.0	1.0	1.0	0.0	0.0	1.0	4.087056411706372	0.0	0.0	0.0	0.0	2.355936234385882	1.0	1.0	0.0	2.0270894952995206	4.270955785278175	3.3106598900165536	1.2088992741297693	1.9197796151010014	1.3460820928930217	0.0	1.0	1.0	0.0	0.0	0.0	1.0	0.0	1.0	0.0	0.0	1.0	0
P0007	0.058513919689345606	0.0	3.4321977083225192	0.0		0.0	0.0	0.0	0.0	4.177223159236394	0.0	0.0	1.0	0.0	2.2617317279543014	0.0	0.0		2.680047994424047	4.180111539225052	4.204084402119627	1.4276698641835592	0.0023790985144471755	0.12589024127217946	0.0	0.0	0.0	0.0		1.0	1.0	1.0	0.0		0.0	1.0	0
P0008	1.9100001518870244	0.0	2.7767521789845597	1.0	1.0	0.0	0.0	1.0	0.0	4.7538699043054375	0.0	1.0	1.0	0.0	5.482384013319153	0.0	1.0	0.0	7.601432415211958	7.699098434610995	4.435140067014368	0.8849217584277436	4.126294107695207	3.22160674352921	0.0	1.0	0.0	0.0	0.0		0.0	0.0	1.0	1.0	0.0	1.0	1
P0009	2.062328386855877	1.0	2.717433619697425	0.0	1.0	1.0	1.0	1.0	0.0	3.5806933058800334	0.0	0.0	0.0	0.0	1.7464226127913585	0.0	1.0	0.0	4.176267506433987	5.560115046033078	2.5868686675570656	0.10929204613960508	3.9815876637638064	0.15652003617633595	0.0	0.0	0.0	0.0		0.0	0.0	1.0		1.0	0.0		0
P0010	2.3333705873389166	0.0	3.834896357249023	0.0	1.0	0.0	1.0		0.0	5.768176768211417	1.0	0.0	0.0	1.0	2.430898386708865	0.0	0.0	0.0	4.372648300332223	3.1723923765133346	7.660643466418514	0.5250704118384579	2.1689163504744453	0.9943760788086305	0.0	0.0	1.0	0.0	1.0		0.0	0.0	1.0		0.0	0.0	0
P0011		0.0	3.2295953012702383	0.0	1.0	0.0	0.0	0.0	0.0	1.821449776091805	0.0	1.0	0.0	1.0	0.1812629634036549	0.0	1.0	0.0	1.667622412206185		3.620355200182837	0.4498165492792459	2.620441490222349	0.6325114028379846	0.0	0.0	1.0	0.0	1.0	1.0	1.0	0.0	0.0	0.0	1.0	0.0	0
P0012	3.1244015876554427	0.0	2.777972311302232	1.0	0.0	0.0	1.0	0.0	0.0	4.949962491008504	0.0	1.0	0.0	1.0	3.7316738404606284	0.0	0.0		6.02793447325274	7.257455273436146	7.716945344103721	0.4535690537514426	3.370510639936518	1.4552197954511668	1.0	0.0	1.0	1.0	0.0	0.0	1.0	1.0	1.0	1.0	0.0	1.0	1
P0013	3.3799087451902645	0.0	5.125921713236655	1.0	1.0	0.0	1.0	1.0	0.0	3.4903309827479725	0.0	1.0	0.0	0.0	4.317781015476186	0.0	0.0	1.0	6.025870441709295	7.665096462591124	7.722200185434679	0.15156918815098464	0.7147981977483875	2.4807471453692607	0.0	0.0	0.0	1.0	1.0	0.0	0.0	0.0	1.0	1.0	1.0	1.0	1
P0014	2.9916485212301906	0.0	3.436608314654387	0.0	1.0	0.0	0.0	0.0	0.0	2.807767722958018	0.0	1.0	1.0		0.922004227791827	0.0	1.0	1.0	5.749733652034539	5.368865376885417	5.986720720764723	1.5925512033331946		0.9903335291522753	0.0	0.0	1.0	0.0	1.0	1.0	1.0	0.0	1.0	1.0	0.0	0.0	0
P0015	0.2548567231902157	0.0	5.28895939446191	1.0	0.0	0.0	0.0	1.0	0.0	3.7338591544353794	0.0	1.0	0.0	0.0		0.0	1.0	0.0	4.872648278235901	3.672548183742064	4.933634508862721	0.23381164910421548	2.5211509329874517	1.6152516599746125	0.0	0.0	1.0	1.0	1.0	0.0	0.0	1.0	0.0	0.0	1.0	1.0	0
P0016	0.3324242565391373	0.0	2.4684780147827565	1.0	1.0	0.0	1.0	0.0	0.0	1.7674545483810475	1.0	0.0	1.0	0.0	1.7371695722447804	0.0	0.0	0.0	2.5493018281705293	5.227730843043851	2.9125849951588885	0.04076640118876146	3.1130830856815033	0.6176971136771083	0.0	0.0	1.0	0.0	0.0		0.0	0.0	0.0	0.0	0.0	0.0	0
P0017	2.2722860898742514	0.0	4.382804374873869	0.0	1.0	0.0	0.0	0.0	0.0	3.6411537071969966	0.0	0.0	1.0	1.0	0.5780625411139116	1.0	1.0	0.0	1.0337059504333501	6.058201072325645	4.568992410560608	0.25305092016459996	0.3074784973330327	0.6041023499052837	0.0	0.0		0.0	1.0	0.0	0.0	0.0	0.0	1.0	0.0	0.0	0
P0018	2.2706180003894154	0.0	1.2778208964108604	0.0	0.0	0.0	0.0	0.0	0.0	5.987308398186152	0.0		1.0	0.0	1.7607334263268817			0.0	3.5680449981944267	3.873943403205669	5.906126137648353	0.7408902471361907	2.1406468097642133	0.36715374041995963	0.0	0.0	0.0	0.0	1.0	1.0	0.0	0.0	1.0	0.0	1.0	0.0	0
P0019	2.2723026718766017	0.0	1.7234598367070606	0.0	0.0	0.0	1.0	0.0	1.0	3.8923801784910967	0.0	0.0		0.0	2.161824011140825	0.0	0.0	1.0	3.0202270392242956	4.9998999234927854	4.260408288416569	0.6064278519807456	3.725268660931837		0.0	0.0	0.0	1.0	0.0	1.0	0.0	0.0	0.0	0.0	0.0	0.0	0
P0020	6.728784407973134	0.0	2.366048987587062	0.0	1.0	0.0	0.0	0.0	1.0	4.1603007667574285	0.0	0.0	0.0	0.0	1.7199778571233164	0.0	1.0	0.0	4.0376241614516735	3.092336175569909	6.598612771072089	1.6810754753161166	0.4119311979276552	0.6262575912998516	0.0	0.0	0.0	0.0	0.0	1.0	0.0	0.0	1.0	0.0	0.0	0.0	0
P0021	2.346864116747143	0.0	2.414459075903663	0.0	1.0		0.0	0.0		2.256553576846686	0.0		1.0	0.0	1.450779752633046	0.0	0.0	1.0	3.1709521168587704	5.076170027262609	6.3081555261849305	0.2521014346728839	2.9442649425706344	0.9205213555269104	0.0	1.0	1.0	1.0	1.0	0.0	1.0	0.0	1.0	0.0	0.0	0.0	0
P0022	3.100819418957011	0.0	3.473937129030113	0.0	1.0	0.0	0.0	0.0		3.078652345318925	0.0	1.0	1.0	0.0	0.6188018514986419	0.0	1.0	0.0	0.17865314997944948	4.498918588509372	6.134487142840967	0.2905075097476615	2.7530581793863256	1.616452340565243	0.0	1.0	0.0	0.0	0.0	0.0	1.0	0.0	0.0	0.0	0.0	0.0	0
P0023	2.8583949869787504	0.0	3.5400115137792136	0.0	0.0	1.0	0.0	0.0	1.0	3.3866058067087352	0.0	1.0	1.0	1.0	0.7110676987474898	0.0	0.0	1.0	3.1250391529503996	4.783344299898355	3.801026615716264	0.5580532447419004	2.6393446678077837	0.23736202072211643	1.0	0.0	1.0	0.0		1.0	0.0	0.0	0.0	1.0	0.0	0.0	0
P0024	2.454348858056376	0.0	3.1222251995568953	0.0	1.0	0.0	0.0	0.0	0.0	3.4600060024480723	1.0	0.0	0.0	0.0	2.0827122283941457	0.0	0.0	0.0	3.2755836643737783	3.620533912397689	2.751259766453144	0.8774345188076045	4.542490131438906	0.08661253827842286	0.0	0.0	0.0	0.0	0.0	1.0	0.0	0.0	0.0	1.0	0.0	0.0	0
P0025		0.0	3.202722373614781	0.0	0.0	0.0	0.0	0.0	1.0	5.5022926116947986	0.0	1.0	0.0	0.0	1.7750316141893898	0.0	1.0	1.0	4.984844911403527	2.5648963220120247	3.5404732168899606	0.28554451163939487	3.1995666848896818		1.0	0.0	0.0	0.0	0.0	0.0	0.0	0.0	0.0	0.0	0.0	1.0	0
P0026		0.0	4.0370594340472294	1.0	1.0	0.0	0.0	1.0	0.0	3.774281364249979	0.0	0.0	1.0	0.0	4.369030097609315	0.0	0.0	0.0	3.658077002988725	6.909063125978205	7.235148344117779	0.8237496999010794	1.5312095920907196	3.9936936741072047	1.0	0.0	0.0	0.0	0.0	0.0	1.0	1.0	1.0	1.0	1.0	0.0	1
P0027	2.5979871662345437	0.0	3.7225109047877605	0.0		1.0		0.0	0.0	4.57784783412658	0.0	1.0	0.0		1.2396026421362056	0.0	1.0	0.0	2.5611825842328595	4.814751930007212	4.911241995952319	1.5240575315555618	5.3850904299715765	1.7398042736061576	0.0	0.0	0.0	1.0	0.0	1.0	1.0	1.0	0.0	1.0	0.0	0.0	0
P0028	0.5527323358413545	0.0	3.9568145269006822	0.0	0.0	0.0	0.0	0.0	1.0	2.4464433662666667		1.0	1.0	1.0	0.9917085802574439	1.0	0.0	0.0	6.886515418429291	2.146679587808321	5.502906039713963	0.23529900308374296			0.0	0.0	1.0		0.0	0.0	0.0	1.0	1.0	0.0	0.0	0.0	0
P0029	1.268409373601687	1.0	2.300159867543349	1.0	1.0	0.0	1.0	0.0	0.0	4.180481376489831	0.0	1.0	0.0	0.0	0.06028123128012042	0.0	1.0	0.0	0.3530155147588392	3.9617246236703973	0.9033279088244424	0.18184683338331376		0.1907898249853388	0.0	0.0	1.0	1.0	1.0	0.0	0.0	0.0	1.0	0.0	1.0	0.0	0
P0030	0.9365516975930736	0.0	3.0400969610196995	0.0	1.0	1.0	0.0	0.0	1.0	4.501909043495668	0.0	1.0	0.0	0.0	0.5645116374256297	1.0		0.0		5.269985801630641	4.565338805109272	0.6446977940031284	2.7218618924066		0.0	0.0	1.0	0.0	1.0	0.0	1.0	0.0	1.0	1.0	0.0	0.0	0
P0031		0.0	3.264307711517129	0.0	0.0	0.0	0.0	0.0		5.321612185349188	0.0	1.0	1.0	0.0	2.5157041886022182	0.0	1.0	1.0	3.4235301328473002	4.491094951102164	4.846663906532034	0.721693734728353	0.5170598209342163	0.5373112225071244	0.0	1.0	0.0	0.0	0.0	0.0	0.0	0.0	1.0	0.0	0.0	1.0	0
P0032	4.67514652724391	1.0	3.6899504123912754	0.0	1.0	0.0	0.0	0.0	0.0	5.883966245006779	0.0	0.0	0.0	1.0	0.42737586400346916	0.0	0.0	0.0	5.395971329066002	6.316942868118615	4.109282174716852	0.44718989671736914	4.387956372093138	0.01867921388943483	0.0	0.0	1.0	0.0	0.0	0.0	1.0	0.0	1.0	0.0	0.0	0.0	0
P0033	0.9085659953839151	1.0	2.7250094763320996	0.0		0.0	1.0	0.0	0.0	2.569494188763718	1.0	1.0	1.0	0.0	1.389101509175673	0.0	1.0	0.0	3.9769553445775623	5.357229335339806	6.764766320900584	0.6053352247527926	7.002975589136538	1.2575089612836634	0.0	0.0	0.0	0.0	1.0	0.0	1.0	0.0	0.0	0.0	0.0	1.0	0
P0034	4.192603227705353	0.0	2.6732771056154725	1.0	1.0	0.0	0.0	1.0	0.0	1.9274744660051606	0.0	1.0	1.0	0.0		0.0	1.0	0.0	6.070115632123016	5.747447401402026	4.901588005803694	0.2728671729116017	1.6684503258634895	1.8328263864938794	1.0	1.0	1.0	0.0	0.0	0.0	0.0	0.0	0.0	1.0	0.0	1.0	1
P0035	2.1533126656378765	0.0	3.4440189792258016	1.0	0.0	1.0	0.0	0.0	0.0	3.409804219302165	1.0	1.0	1.0	0.0	3.9315856252493533	0.0	1.0	0.0	7.528824152311428	8.080954819360365		0.6701507755839486	0.27359268806614656	0.1427740034674314	1.0	1.0	1.0	0.0	0.0	0.0	0.0	1.0	0.0	1.0	1.0	0.0	1
P0036	1.72403054865259	0.0	3.0396029369572997	0.0	0.0	0.0	0.0		0.0	5.002675951217906	1.0	0.0	0.0	0.0	4.281499424455271	1.0	1.0	1.0		6.368952943352689	4.582304482783972		0.9978229744500546	2.773555533101108	1.0	1.0	1.0	1.0	0.0	1.0	1.0	0.0	0.0	1.0	1.0	0.0	1
P0037	2.5009059315318	0.0	3.2492494048936056	0.0	1.0	0.0	0.0	0.0	1.0	2.8302923373788653	1.0	1.0	0.0	1.0	1.9242659156840978		1.0	1.0	5.9054497982423175	3.6118785955257104	5.293004289081784	2.266003757540669	2.5279436751534585	0.8253216119200336	0.0	0.0	0.0	1.0	0.0	0.0	0.0	0.0	1.0	0.0	0.0		0
P0038	0.5686912594109614	0.0	3.3406859253920995	0.0	1.0	0.0	0.0	1.0	0.0	2.259856902971445	0.0	1.0	0.0	0.0	0.44408112039832126		1.0	0.0	3.126831565451364	4.320007317160457	6.796788282291814		3.525556001128864	0.8659871146220789	0.0	0.0	1.0	1.0	0.0	1.0		0.0	1.0	1.0	0.0	1.0	0
P0039	0.9544857048878497	1.0	2.777320284353411	0.0	0.0	0.0	1.0	0.0	1.0	3.566879865462454	0.0	0.0	0.0	0.0	1.3859810980294949	0.0	0.0		1.8325142718379395	4.242372217087271	4.213522835253166	0.497241327471298	2.7219606727221857	1.565092141190818	1.0	0.0	0.0	0.0	0.0	0.0	1.0	1.0	0.0	0.0	0.0	0.0	0
P0040	3.0385789249843764	0.0	2.7590298472493204	0.0	1.0	0.0	1.0	0.0	0.0	4.46122140141363	1.0	0.0	1.0	0.0	1.8787759710101468	0.0	1.0	1.0	6.416708148739451	2.646920839755304	6.165907478101621	0.8993821712125728	1.196757402902629	0.263133929756882	0.0	0.0	1.0	0.0	1.0	0.0	1.0		1.0	0.0		0.0	0
P0041	1.6704368290039204	0.0	3.393430198896173	0.0	1.0	0.0	0.0	0.0	0.0	5.126477088749912	1.0	1.0	0.0	0.0	1.2733095595526198	0.0	1.0	1.0	3.6252289087203615	3.314057474062002	7.346692092571573	0.0956741439376092	0.919094246694562	0.0015221983008343876	0.0	0.0	0.0	0.0	1.0	0.0	0.0	0.0	0.0	0.0	1.0	1.0	0
P0042	0.1456031573783374	0.0	3.2177051009510316	0.0	0.0	1.0	1.0	1.0	0.0	3.7687244093428087	1.0	1.0	0.0	0.0	3.141824240830446	0.0	1.0	1.0	4.234918565041679	3.708696250009454	6.79932988914951	0.454890081341116	1.2116848564910496	2.2894938243848544	0.0	0.0	1.0	0.0	0.0	0.0	0.0	0.0	1.0	0.0	0.0	0.0	0
P0043	0.6295351586157677	0.0	3.7015801183938097	1.0	0.0	1.0	0.0	0.0	0.0	3.457283020066975	0.0	1.0	1.0	0.0	0.17342746557955113	0.0	0.0	0.0	6.0786840375250435	2.1749363147583827	2.7304414278738927	0.12797672541620064	0.0996386930031612	0.06394760206915512	0.0		1.0	0.0	0.0	1.0	0.0	1.0	1.0	0.0	0.0	1.0	0
P0044	3.580406928490258	1.0	3.765493244803563	1.0	0.0	0.0	1.0	1.0	1.0	4.60021211817486	0.0	1.0	1.0	0.0	2.3394993012589076	0.0	0.0	0.0	8.236804842271692	6.008778030080693	6.156979158778943	0.2495417482257275	0.39365306830444036	2.870981102767628	0.0	0.0	0.0	0.0	0.0	1.0	0.0	1.0	0.0	1.0	0.0	0.0	1
P0045	2.4920102271047466	0.0	2.509780597720011		1.0	0.0	0.0	0.0	1.0	4.059495340342366	0.0	1.0	0.0	0.0	1.9578195491497046	0.0	1.0	0.0	1.9538286802049045	4.3409847882918715	4.149683015655039	0.7396271325284569	5.8170420780863505	2.135091982546784	1.0	0.0	0.0	0.0	1.0	0.0	1.0	0.0	1.0	0.0	0.0	1.0	0
P0046	0.609423116026488	0.0	3.048695208825267	0.0	1.0	0.0	0.0	0.0	0.0	2.7992813317127943	1.0	1.0	0.0	1.0	1.1520737679982818	0.0	1.0	0.0	4.915384569790741	4.0327011888021	3.9948233785261595	0.19053841644426092	2.3404641971535765	1.9041035104933255	0.0	0.0	1.0	0.0	1.0	1.0	0.0	0.0	0.0	1.0	0.0	1.0	0
P0047	1.8736259444961718	0.0	3.1418657822661413	1.0	1.0	0.0	0.0	0.0		6.533926598888083	0.0	1.0	0.0	0.0	1.7701711865126102	0.0	0.0	0.0	2.7582711762186305	2.5526191645071714	5.407215975909914	0.6230467187639963	1.899378841102018	0.41648032642856436	0.0	0.0	0.0	0.0	0.0	1.0	0.0	0.0	1.0	1.0		0.0	0
P0048	1.6454576327197852	0.0	3.9419643858201265	0.0	1.0	0.0		0.0	0.0	1.8128214250508035	0.0	1.0	0.0	0.0	1.5538630375784637	0.0	0.0	1.0	3.5912200053755474	4.71179936079127	5.740838672022227	0.4212273517443802	4.259647213418928	1.078257089226171	1.0	0.0	1.0	0.0	0.0	0.0	1.0	0.0	0.0	0.0	0.0	1.0	0
P0049	0.7145920077306516	0.0	2.5963387593803584	0.0	0.0	0.0	0.0	0.0	0.0	4.101612150643355	0.0	1.0	1.0	0.0	0.7854540803956027	1.0	1.0	1.0	3.963266191406284	5.035773963556299	3.1591071173595475	0.24844281557066528	0.416736948779004	0.8062196540412256	0.0	0.0	0.0	0.0	1.0	0.0	0.0	0.0	0.0	0.0		1.0	0
P0050	4.447208233808739	0.0	3.497677607584664	0.0	1.0	0.0	0.0	1.0	1.0	6.449734697000139	0.0	1.0	0.0	0.0	1.4149557747237802	0.0	0.0	0.0	1.1016973988177505	4.527620064230809	4.693899647862223	0.6741889262290968		0.5689173139689827	0.0	0.0	0.0	0.0	0.0		0.0	0.0	1.0	0.0	0.0		0
P0051	1.1608176410304574	0.0	3.7345799938651383	1.0	1.0	1.0	0.0	1.0		4.505029852165278	0.0	0.0	0.0	0.0	4.442509907561343	1.0	1.0	0.0	5.477686493963966	6.796394859565764	8.327274743868504	1.4770408952332463	1.7721809388622167	3.187543996852113	1.0	0.0	0.0	1.0	1.0	1.0	0.0	1.0	0.0	1.0	0.0	0.0	1
P0052	5.368962731532925	0.0	4.1488739256999745	1.0	1.0	0.0	0.0	1.0	1.0	3.929267421101514	0.0	1.0	0.0	0.0	4.078810116805046	0.0	0.0	0.0	4.029044691317279	6.032463736034274	7.933372586104466	1.4365016215958633	1.1487659017670608	3.864404540264695	1.0	0.0	0.0	1.0	0.0	1.0	0.0	0.0	0.0	1.0	1.0	1.0	1
P0053	4.4983862018316785	0.0		0.0	0.0	0.0			1.0	3.8747286049629976	1.0	1.0	0.0	0.0	3.8506991799445744	1.0	0.0	0.0	7.460016716878937	6.5474184138501785	6.610522422954472	0.16249122700010718	0.5488209235952004	3.76062721345609	1.0	1.0	1.0	0.0	0.0	0.0	0.0	0.0	1.0	0.0	0.0	0.0	1
P0054	2.2971512999912918	1.0	3.3980244846402656	1.0	1.0	0.0	1.0		0.0	3.0225183710644767	0.0	0.0	0.0	0.0		0.0	0.0	0.0	5.122673429060335	7.3389915069910465	4.934801395137089	1.3845316274142825	6.4256841743004305	3.328184536784149	1.0	0.0	0.0	0.0	0.0	0.0	0.0	0.0	1.0	1.0	1.0	0.0	1
P0055	2.4310199048249412	0.0	3.51156397060174	0.0	0.0	1.0	0.0	0.0	1.0	3.8743923684883463	0.0	0.0	0.0	0.0	0.049573877049715165	0.0	1.0	0.0	2.4144421994602587	3.9547415026005726	1.1600105872444733	0.15444756874613486	2.690531391724978	1.7043589782156907	1.0	1.0	0.0	0.0		0.0	0.0	0.0	0.0	1.0	0.0	0.0	0
P0056	0.636215051769947	0.0	1.976456987978637	0.0	0.0	0.0	0.0	0.0	0.0	4.758071885657604	0.0	1.0	0.0	0.0	3.5546715155088715	0.0	0.0	1.0		7.343448750679526	7.6775867795058925		4.9540924121122565	4.397501282859908	1.0	0.0	1.0	0.0	0.0	1.0	1.0	1.0	1.0	0.0	1.0	0.0	1
P0057	1.119364190911102	0.0	4.580562368851872	1.0	0.0	0.0	1.0	0.0	0.0	3.6230407738095654	0.0	0.0	0.0	0.0	1.6598147598938844	0.0	1.0	1.0	6.290359908178143	4.906426702063709	7.019802195281375	1.6336095615799746	4.526456722704051	0.2383099063762263	0.0	1.0	0.0	1.0	0.0	1.0	1.0	0.0	1.0	1.0	0.0	0.0	0
P0058	1.833564179947738	1.0	2.5451949848826594		0.0	0.0	0.0	0.0	1.0	3.409272728447142	1.0	1.0	1.0	1.0	1.4602060218707726	0.0	1.0	0.0	5.444388349230689	4.998712834497353	3.71179357971958	0.16586375979784315	3.5191807050543615	1.3991790772284336	0.0	0.0	1.0	0.0	0.0		0.0	0.0	0.0	0.0	0.0	0.0	0
P0059	0.7009914848058639	0.0	2.8135534471497117	1.0	0.0		0.0	0.0	1.0	3.635359872691229	0.0	0.0	0.0	0.0	1.682983989799299	0.0	0.0	0.0	3.7177472798882447	4.6111648064454895	4.673630700365189	0.014478701552353257	3.035000992145756	1.485315483279801	0.0	1.0	0.0	0.0	1.0	0.0	1.0	1.0	0.0	0.0	0.0	0.0	0
P0060	2.7227806286436786	0.0	2.598684481193666	0.0	0.0	0.0	0.0	0.0	0.0	5.61875558755092	1.0	0.0	0.0	0.0	1.9574203141867763	0.0	0.0	0.0	4.274161589094295	3.4344192582271007	4.0549383765996385	0.5295110147904084	2.7097286316468505	0.6553658049863774	0.0	0.0	0.0	0.0	0.0	0.0	1.0	0.0	1.0	0.0	0.0	0.0	0
P0061	0.5264348350394106	0.0		0.0	0.0	1.0	0.0	0.0	1.0	1.041292669699227	0.0		0.0	0.0	1.5056520906496476	0.0	1.0	1.0	3.2962863174432795	4.579144880504827	6.518912991888927	0.44510940251851133		1.6851088794618554	0.0	0.0	0.0	0.0	1.0	0.0	0.0	1.0	0.0	0.0	0.0	1.0	0
P0062	1.4314137118598167	0.0	4.6712969440607335	0.0		0.0	0.0	0.0	0.0	5.823813413945067	0.0	0.0	0.0	0.0	1.3620212642051313	1.0	0.0	0.0	6.300387665059807	5.5343327808324885	0.22387730218127633	1.4077761672489184	2.9458086998294073	0.06389852207375984	1.0	0.0	0.0	1.0	0.0	0.0	0.0	0.0	0.0	0.0	0.0		0
P0063	4.731288476950458	0.0	2.353239015762401	1.0	1.0	0.0	0.0	1.0	0.0	4.403266894431022	0.0	1.0	1.0	0.0	3.732538407085328	1.0	0.0	0.0	5.113639435618779	6.048036532465619	6.617628732006594	0.150331674361255		1.2988883483517284	0.0	1.0	0.0	1.0	0.0	0.0	0.0	0.0	1.0	0.0	1.0	0.0	1
P0064	2.258869996964205	0.0	2.365388436575971	0.0	0.0	1.0	1.0	1.0	0.0	2.0474003961835177	1.0	0.0	0.0	0.0	0.6886805088554344	0.0	1.0	1.0	3.4671431353651525	3.6714108278411786	4.550955988821336	2.469497371356325	0.5921295273403919	0.32482808275014813	0.0	1.0	1.0	0.0	0.0	0.0	0.0	0.0	1.0	0.0	0.0	1.0	0
P0065	2.7405680005071456	0.0	2.691536571412999	0.0	0.0	0.0	0.0	0.0	1.0	3.5252101332270813	0.0	0.0	0.0	1.0	0.7991513784936716	0.0	0.0	1.0	4.253632247923631	6.47245062778212	4.399955988948938	1.3128643606201302	2.6485019017822395	0.5078826975502283	1.0	0.0		1.0	0.0	0.0	0.0	0.0	0.0	0.0	0.0	0.0	0
P0066	0.018028009905816766	0.0	4.32695075793991	0.0	0.0	0.0	0.0	0.0	0.0	3.3175896597606642	0.0	1.0	1.0	1.0	2.0415693115030145	0.0	0.0	0.0	5.91723200923678	3.7452143256355006	3.81121711270424	0.04993823691993693	0.5085859748639749		1.0	0.0	0.0	1.0	1.0	0.0	1.0	0.0	1.0	0.0	0.0	0.0	0
P0067	1.1379833422457364	0.0	1.9729591744227155	0.0	0.0	0.0	0.0	1.0	1.0	4.617257047774826	0.0	1.0		0.0	2.204874091949801	1.0	0.0	0.0	2.4171091582892026	4.325302217130374	7.500995728379755	0.017954604948358155	2.7153944836974104	0.6811700628385519	0.0	0.0	1.0	0.0	1.0	1.0	1.0	1.0	0.0	0.0		0.0	0
P0068	2.7706617008696015	0.0	3.9958398992338973	1.0	0.0	0.0	0.0	1.0	1.0		0.0	1.0	0.0	0.0	5.299257878075816	0.0		0.0	5.535700117819287	6.474366623150667	2.657304795679441	0.45504206287779564	3.0810497839569884	3.6087798373111033	1.0	0.0	0.0	0.0	1.0	0.0	1.0		1.0	0.0	1.0	0.0	1
P0069	0.9504621469212686	0.0	3.8978493191245427	1.0	0.0	0.0	0.0	0.0	1.0	1.82499919467344	0.0	0.0	1.0	0.0	1.1093446447101198	0.0	1.0	1.0	6.668353006176606	3.59255694515411	3.0771198464381873	1.0993848315952894	1.6419077092881607	0.1604748158978996	0.0	0.0	1.0	0.0	0.0	1.0	0.0	1.0		0.0		0.0	0
P0070	4.576330202937848	0.0	2.5884611023955166	1.0	1.0	1.0	1.0	0.0	0.0	3.1939940212046123	0.0	0.0	1.0	0.0	3.451868806383707	0.0	1.0	0.0	6.542728588820966	8.098126357247232	7.9095532277177005	0.6358350005711354	3.3582333989718016	3.7479936803824323	1.0	0.0	0.0	0.0	1.0	0.0	1.0	0.0	0.0	0.0	0.0	0.0	1
P0071	0.7947126897835668	0.0	2.67266444469503	1.0	0.0	0.0	0.0	1.0	1.0	1.1160179569737525	0.0	1.0	0.0		3.6363359069534473	0.0	0.0	1.0	6.173930985515487	7.497357410488006	6.543804701073212	0.031314460887742424	4.83664997536208	1.6178330174856392	1.0	0.0	0.0	1.0	0.0	1.0	0.0		0.0	0.0	0.0	0.0	1
P0072	0.7122835972475505	0.0	2.2338209541125327	0.0	0.0	0.0	0.0	0.0	0.0	4.455876499661528	1.0	0.0	1.0	0.0	1.295229640888741	0.0	1.0	0.0	1.0466687805616686	4.523707707175966	5.8854644443738895	0.9268334583343576	7.413290758039553	1.331705375923042	0.0	0.0	0.0		1.0	0.0		0.0	0.0	0.0	0.0	1.0	0
P0073	3.9418478706233797	0.0	4.273968982562559		1.0	1.0	1.0	0.0	1.0	6.450632902333749	1.0	1.0	0.0	0.0	0.673275186263471	0.0	0.0	1.0	6.79728812496289	2.4805520004662593	5.182088518525303	0.15943044057690953	2.4842033086067126	1.9337662520413024	1.0		1.0	0.0	0.0	0.0	0.0	0.0	0.0	0.0	0.0	0.0	0
P0074	2.1233088534766917	1.0	3.3113371302990213		1.0	0.0	0.0	0.0	0.0	5.266708421812052	0.0	0.0	0.0	1.0	3.900063045742229		0.0	0.0	2.0131869669580023	9.138400658792659	8.620170432339075	0.42705294456911164	0.9960597958632045	1.3172656117588293		0.0	0.0	0.0	0.0		0.0	0.0	0.0	1.0	1.0	1.0	1
P0075	2.12534237316527	0.0	1.653273608560995	0.0	1.0	0.0	0.0	0.0	0.0		0.0	0.0	0.0	0.0	2.032424158141582	1.0	0.0	1.0	3.1535572038016593	3.7239969593249436		0.22060584337305864	0.12310847142998016	0.03104516613742797	1.0	0.0	0.0	0.0	1.0	1.0	1.0	0.0	0.0	0.0	0.0	0.0	0
P0076	0.09892461776697914	0.0	1.9726812176101334	0.0	1.0	0.0	0.0	0.0	0.0	4.1079529134272725	0.0	1.0	0.0	0.0	1.7004899029676412	1.0	0.0	1.0	3.390083412038406	3.156340135731535	3.4497438460206835	0.8734752320274941	2.304019766799229	0.18042984879772328	0.0	0.0	1.0	0.0	0.0	0.0	0.0	0.0	0.0	0.0	0.0	0.0	0
P0077	2.93059691694722	1.0	3.8506060533121063	1.0	1.0	1.0	0.0	1.0	0.0	3.2542622894851627	0.0	0.0	0.0	0.0	4.546318682198012	0.0	0.0	0.0	3.604178417856926	8.208101846894529	4.730896244143045	1.0348028631286819	4.647497478941897	2.181302220891703	1.0	0.0	1.0	0.0	1.0	1.0	1.0	1.0	1.0	1.0	0.0	1.0	1
P0078	2.810141035632644	1.0	2.899702107149496	0.0	0.0	0.0	1.0	0.0	0.0	3.020397323473272	0.0	1.0	1.0	0.0	2.535200172493976	0.0	1.0	1.0	0.39237754103168765	4.4323007126901794	3.3384006286934484	0.8970838281094196	3.5529557702069745	2.19141658089373	0.0	0.0	1.0	0.0	1.0	1.0	0.0	0.0	0.0	0.0	0.0	1.0	0
P0079	4.418116998733373	0.0	4.063127293576219	0.0	0.0		0.0	0.0	1.0	4.409542115788547	1.0		0.0	0.0	0.6904766329980528	1.0	0.0	1.0	3.004120366964517	5.325356008988204	6.434351375397512	0.18146674334758828	5.758300423522839	1.0403934957020429	0.0	0.0	0.0	0.0	0.0	0.0	0.0	0.0	0.0	0.0	0.0	0.0	0
P0080	2.9631595968358635	0.0	3.293940211638249	0.0	1.0	0.0	1.0	1.0		3.8901599476434123	0.0		0.0	0.0	1.0178147868056047	1.0	1.0	1.0	1.939541245179534	4.963146744807567	5.29899841356526	0.08069261817362461	1.4339785503955664	0.9072263449968258	1.0	0.0	1.0	0.0	0.0	1.0	0.0	1.0	0.0	0.0	0.0	0.0	0
P0081	2.9863240969148213	0.0	2.5039754757500092	0.0	1.0	0.0	0.0	1.0	0.0	2.7639958025097	0.0	0.0		0.0	4.1322141473918865	0.0	0.0	0.0	7.335869112965704	8.17085077695222	1.2077260748658958	0.5125428184204552	1.5133765161863877	2.2776459079002174	1.0		1.0	0.0		1.0	0.0	0.0	0.0	0.0	1.0	1.0	1
P0082	0.44405562997236103	1.0	3.060175287249103	0.0	0.0	1.0	0.0	0.0	0.0	3.04656856817725	0.0	1.0	0.0	0.0	1.4165584137892648	0.0	0.0	0.0	2.725967604749136	1.8262431464945479	1.9640097123119715	0.7630917437175648	0.46363280543268726	0.8737040486024675	0.0	0.0	1.0	1.0	1.0	0.0	0.0	0.0	0.0	0.0	0.0	0.0	0
P0083		0.0	4.350175386704025	0.0	0.0		0.0	0.0	1.0	4.4886933912211395	0.0	0.0	1.0	0.0	1.688106463257762	0.0	0.0	0.0	3.5818635262677883	6.414373343568377	3.666208790095129	0.2246270593321703	4.12144723164225	0.3001600016321324	0.0	0.0	0.0	0.0	0.0	1.0	0.0	1.0	0.0	0.0		0.0	0
P0084	3.276192191309206	0.0	4.970871861891363	1.0	0.0	1.0	0.0	0.0	1.0	6.169755073170233	0.0	1.0	1.0	0.0	1.1240281574926334	0.0	0.0	0.0	5.5746836983723105	4.598562132245812	5.233088299474586	1.367314383006768	0.0779299531912967	0.8703445016380944	1.0	0.0	1.0	1.0	0.0	1.0	0.0	1.0	1.0	0.0	0.0	0.0	0
P0085	0.6397284151823531	0.0	3.833344465714198	0.0	0.0	0.0	0.0	0.0	1.0	3.6219365306716025	0.0	1.0	0.0	1.0	0.6939847872821018	1.0	1.0	1.0	4.209523638965717	3.484433477928716	5.997126272054049	0.8933592240588872	1.7269344465172993	1.2219776610731286	0.0	0.0	0.0	0.0	0.0	1.0	1.0	1.0	1.0	1.0	0.0		0
P0086	2.177198566697547	0.0	2.839923853014688	0.0	0.0	0.0	1.0	0.0	0.0	4.784797645978037	1.0	0.0	1.0	0.0	1.8418048215954759	0.0		0.0	4.391632692957724	4.45495126256008	3.4293614995156485	0.545865678688164	2.068121046422792	3.3135774181425943	0.0	0.0	1.0	0.0	1.0	1.0	0.0	0.0	1.0	0.0	0.0	0.0	0
P0087	2.6189028808350825	0.0	2.9969485940543787	0.0	0.0	0.0	0.0	0.0	0.0	2.214276375054742	0.0	0.0	0.0	0.0	1.736944530844971	1.0		1.0	1.8381574032383416	4.47476636558131	0.3537886090825726	0.7200874103189583	2.4273708974582218	2.190099878937834	0.0	0.0	1.0	0.0	1.0	1.0	0.0	0.0	0.0	0.0	0.0		0
P0088	0.3469707048136612	0.0	2.3293782076810507	0.0	0.0	0.0	0.0	0.0	0.0	2.6443967454941086	0.0	0.0	0.0	0.0	0.6656466488763025	0.0	1.0	0.0	2.228977978692441	3.5984165561378543	5.464713536376094	0.03899492270496446	3.8774604757766413	1.0725093140558575	0.0	0.0	0.0	0.0	0.0	0.0	0.0	0.0	1.0	0.0	0.0	0.0	0
P0089	2.3226672493511185	0.0	0.6477186977279081	1.0	0.0	0.0	0.0	1.0	0.0	4.75124088030913	0.0	1.0	0.0	0.0	3.150538385285146		1.0		5.404112706020818	5.538634990303852	7.057218378443714	0.4436605478434931	0.007562697784341932	3.892828916639385	0.0	0.0	0.0	0.0	0.0	1.0	0.0	1.0	1.0	1.0	1.0	0.0	1
P0090	1.5051316576452485	0.0	3.3950192620830535	0.0	0.0	1.0	0.0	0.0	1.0	4.468944216012029	1.0	1.0	1.0		2.1519489819343343	0.0	1.0	1.0		4.497351710667819		0.08756457879926671	1.2539936503430973		0.0	1.0	0.0	0.0	1.0	1.0	0.0	0.0	1.0	0.0	0.0	0.0	0
P0091	2.743136264626365	0.0	2.067701122801698	0.0		0.0	0.0	0.0	0.0	5.760837665852118	1.0	0.0	0.0	0.0	2.030750462089236	0.0	0.0	0.0	2.493849114076141	3.6601391466181945	1.1643921093016636	0.07247537957265787	2.0373366250008043	0.291759590273011	1.0	0.0	1.0	0.0		1.0	0.0	0.0	1.0	0.0	0.0	0.0	0
P0092	0.21684570720174712	0.0	3.7409960569182568	0.0	1.0	0.0	1.0	0.0	0.0	4.3198065606841745	0.0	1.0	0.0	0.0	1.3529970530671112	0.0	0.0	1.0	6.845631999470158	3.8712750080621863	0.21510842117121065	0.8066508883613768	2.53317173552637	0.3298367032619578	0.0	0.0	0.0	1.0	0.0	0.0	0.0	1.0	0.0	0.0	0.0	1.0	0
P0093	3.7552259283071003	1.0	2.6501786845504722	1.0	0.0	0.0	0.0	1.0	1.0	3.3651324388700226	1.0	1.0	0.0	0.0	3.648077797636998	0.0	0.0		4.6915056323503	7.77538589203672	7.078342535437576	0.8020565968371879	3.9442933970287823	2.3312996135082904	1.0	0.0	0.0	1.0	0.0	1.0	0.0	0.0	0.0	0.0	1.0	1.0	1
P0094	1.247380551756083	0.0	4.856070354420112	0.0	1.0	0.0	0.0	0.0	1.0	3.46595280029013	0.0	0.0	0.0	0.0	1.3172097115347028	1.0	1.0	0.0	3.3894238393298863	3.5782183765541604	5.956868998637349	0.5692921151157119	2.8463298583647547	0.6597284467833179	0.0	0.0	0.0	0.0	1.0	1.0	0.0	1.0	1.0	0.0	0.0	1.0	0
P0095	1.4981067001024444	0.0	4.242468639875452	1.0	0.0	1.0	0.0	0.0	0.0	5.219185374850495	0.0	1.0	0.0	0.0	3.598886397934749	0.0	1.0	0.0	3.172295078048662	6.926137636309204	3.7230813740525384	0.939036991043317	5.027127771994138		1.0	0.0	0.0	0.0	0.0	1.0	0.0	0.0	0.0	1.0	1.0	1.0	1
P0096	0.08143244168952468	0.0	3.86811831606915	0.0	1.0		0.0	1.0	0.0	3.8648045362737538	0.0		1.0		1.6276316962390502	1.0	0.0	0.0	3.8358995524709156	2.8023337742465353	4.796778052150243				0.0	0.0	0.0	0.0	0.0	1.0	0.0	1.0	1.0	1.0	0.0	1.0	0
P0097	3.76420869006783		2.9578252480316185	0.0	1.0	0.0	1.0	0.0	1.0	2.269012727994231	0.0	1.0	1.0	1.0	0.7013505033503221		1.0	0.0	5.779540153715791	4.443213650909247	4.1971109876644785	1.0048378195983128	3.3936653029184223	1.3391208853906513	0.0	1.0	0.0	1.0	0.0	0.0		1.0	1.0	0.0	1.0	1.0	0
P0098	0.32491745031253516	1.0	3.721876284006067	0.0	0.0	0.0	0.0	0.0	1.0	4.637639648945092	0.0	1.0	1.0	0.0	1.2847802169286433	0.0	1.0	1.0	6.146270722706079	4.900041267621298	6.930225252942838	0.27158390605617855	4.1730499584139364		0.0	0.0	0.0	1.0	0.0	0.0	0.0	0.0	0.0	0.0	0.0	0.0	0
P0099		0.0	4.560723440798806	0.0	0.0	0.0	1.0	0.0	1.0	4.992396448623995	0.0	1.0	1.0	1.0	0.14309512227038312	0.0	0.0	0.0	3.630084175164347	4.826843062007457	5.657849195634851	0.14077592956827556	3.3107805312561847	1.9198248140731855	1.0	0.0	0.0	0.0	1.0	0.0	1.0	0.0	0.0	0.0	0.0	0.0	0
P0100	1.7591750921555775	0.0	4.522340973992835	0.0	0.0	0.0	0.0	0.0	0.0	3.288416782124851	0.0	0.0		1.0	1.8385649830945985	0.0	0.0	0.0	3.125228197966028	5.143937933815723	7.314926937739548	0.6116317937944644	3.4272608221355694	1.348921872327923	1.0	0.0	0.0	0.0	0.0	0.0	0.0	0.0	0.0	1.0	0.0		0
P0101	3.5090008506637136	0.0	2.5477504042104258	0.0	1.0	0.0	0.0	0.0	0.0	3.265493377362609	1.0	0.0	0.0	1.0	0.24350307743195798	0.0	0.0	1.0	3.729974459024664	4.6287706699981825		0.3946231268149575	0.4632414115001051	1.1413693060627708		0.0	1.0	1.0	1.0	0.0	0.0	0.0	0.0	1.0	0.0	0.0	0
P0102	0.33255583754764273	0.0		0.0	1.0	1.0	0.0	0.0	1.0	4.205220126626173	0.0	1.0	0.0	0.0	2.248765007200646	0.0	1.0	1.0	4.446736515448739	3.737839431462334	4.520589094416472	0.929913312995517	2.6564297887117645	2.108522639441271	0.0	1.0	0.0	0.0	1.0	0.0	0.0	1.0	1.0	0.0	0.0	0.0	0
P0103	3.1376684703273776	0.0	3.1964144875761593	0.0	0.0	1.0	0.0	0.0	1.0	3.3080441241599323	0.0	0.0	0.0	0.0	1.0491460483378716	0.0	0.0	1.0	5.453691851839259	5.164456484126911	1.8425169110002373	0.4056393139149419	3.4767987255106334	0.4207488054121964	0.0	0.0	0.0	0.0	0.0	0.0	0.0	0.0	0.0	1.0	0.0	0.0	0
P0104	1.5982732282329608	0.0	3.936387397184786	0.0	1.0	1.0	1.0	0.0	1.0	3.7812619363245408	0.0	0.0	0.0	0.0	1.1266456419917494	0.0	0.0	0.0	3.839433379437624	2.8804570999541137	4.190804198993627	0.11227481674012862	3.953475224518055	0.5622148851242158	1.0	0.0	0.0	0.0	1.0	0.0	0.0	0.0	0.0	0.0	0.0	1.0	0
P0105	2.7334901611308875	0.0		0.0	0.0	0.0	0.0	1.0	0.0	4.653589435248527	0.0	1.0	0.0	1.0	3.9457335296443787	0.0	0.0	0.0	3.6797118181104533	6.408589929329206	4.928550432602182	0.3599770963387505	7.506028237440486	2.3346157351964854	1.0	0.0	1.0	0.0	1.0	0.0	0.0	0.0	1.0	0.0	0.0	1.0	1
P0106	0.2740978162314758	0.0	3.6119394587506837	0.0	0.0	1.0	0.0	0.0	0.0	6.546929773126049	1.0		1.0	0.0	0.8544280784287103	1.0	1.0	0.0	4.957958504561624	3.3553547756639515	4.158248281476812	0.20790119338731508		0.4950488700858444	0.0	0.0	1.0	1.0	0.0	1.0	0.0	0.0	0.0	1.0	0.0	1.0	0
P0107	2.201611459697292	0.0	1.4999826918170585	0.0	1.0	0.0	0.0	0.0	1.0	3.5502721757449103	1.0	0.0	0.0	0.0	1.0766782709858274	0.0	1.0	1.0	6.813152037397608	3.2893158559519518	5.639718978824263	0.35786500766432805	1.300995577231024	0.5481097635266947	1.0	0.0	0.0	0.0	0.0	0.0	1.0	0.0	0.0	1.0	0.0	1.0	0
P0108	3.084214474417638	0.0	4.333170258037298	1.0	0.0	0.0	0.0		0.0	4.738586922253171	0.0		0.0	0.0	4.27487059882156	0.0	1.0	0.0	1.9653876754274622	7.155997053331754	11.248484590892502	0.03320652992927775	0.2677255736971875	4.309720733749577	0.0	0.0	0.0	1.0	1.0	0.0		0.0	0.0	1.0	0.0	1.0	1
P0109	1.8503949082679476	0.0	3.0507420474818576	0.0	0.0	0.0	0.0	0.0	1.0	3.4081302122204695	1.0	0.0	0.0	0.0	2.193225538062769	0.0	0.0	0.0	4.525626757440878	5.414347377798905	4.656196147136292	1.3695483810882245	1.463316237844677	1.2330910628855771	0.0	1.0	0.0	1.0	1.0	0.0	0.0	0.0	0.0	0.0	0.0	1.0	0
P0110	0.7831993147757529	1.0	3.4699918367091733	0.0	0.0	0.0	0.0	1.0	0.0	3.038836823731663	1.0	1.0	0.0	0.0	0.36255166021108964	0.0	1.0	1.0	4.398868413975807	5.271655933371319	5.634291448864058	0.11551338197420624	3.585548771718199	1.2944394832600723	1.0	0.0	0.0		1.0	0.0	0.0	1.0	1.0	0.0	0.0		0
P0111	1.677809901843399	0.0	2.2174515458457935	0.0	0.0	0.0	0.0	0.0	1.0	4.815998454759684	1.0	0.0	0.0	0.0	2.100604043246383	0.0	0.0		1.067688033471485	4.798174989848436	5.769760532024221	0.06669752921788324	4.536226056415644	0.6511711117443133	1.0	0.0	1.0	1.0	0.0	0.0	1.0	0.0	0.0	0.0	0.0	0.0	0
P0112	1.0701385815880142	0.0	3.7633620879651914	0.0	0.0	1.0	1.0	0.0	1.0	3.6342968303928194	0.0	1.0	1.0	1.0	1.4862882616620103	0.0	0.0	0.0	0.9555525214354184	5.40590009079292	8.226645003893868	0.7097202778473491	1.7817722426207214	1.2144195524835186	1.0	0.0	1.0	0.0	0.0	1.0	1.0	0.0	0.0	0.0	0.0	1.0	0
P0113	3.610475224575217	0.0	2.4495228172421255	1.0	1.0	0.0	1.0	1.0	1.0	2.1214648024849305	0.0	0.0	1.0	1.0	4.269873394875703	0.0	0.0	0.0	5.4602628801421575	7.963902866299903	6.067526261363493	0.5599139944694445	3.896103060676878	3.047686924273095	1.0	0.0	1.0	0.0	0.0	1.0	1.0	1.0	0.0	1.0	0.0	0.0	1
P0114	3.873745051954076	0.0	2.060181476857177	1.0	0.0	0.0	0.0	1.0	0.0	5.413290081629797	1.0	0.0	0.0	0.0	2.834276115188745	0.0	1.0	0.0		7.5019639860764356	7.822091766605905	0.8558676289889384	1.7772982481665243	2.82818216919123	1.0	0.0	0.0	1.0	0.0	0.0		1.0	0.0	1.0	1.0	1.0	1
P0115		0.0	2.148684948592373	0.0	0.0	0.0	0.0	0.0	0.0	3.0364984480157147	0.0	0.0	0.0	0.0	0.4754210280889206	1.0	0.0	0.0	4.538485370579841	3.377588510831578	4.045379994314235	0.6832986406431596	4.295590899184017	1.782959463924343	0.0	0.0	1.0	0.0	0.0	0.0	0.0	0.0	0.0	0.0	1.0	0.0	0
P0116	1.4219712684109507	0.0	3.6724865545995367	0.0	0.0	1.0	1.0	1.0	1.0	4.199310829744905	0.0	0.0	1.0	0.0	4.692354638321117	0.0	0.0	0.0	3.8856144233906225	6.068157628268076	5.483473388649199	0.24270278215027027	4.057469017441555	2.9072261891426474	0.0	0.0	0.0	1.0	1.0	0.0	0.0	0.0	0.0	0.0	1.0	0.0	1
P0117	0.8752433732545031	1.0	3.501797249187799	1.0	0.0	1.0	0.0	1.0	0.0	3.3941643270960236	0.0	0.0	1.0	0.0	4.161503146174757	0.0	1.0	1.0		7.753138811658859	3.046639338947964	1.5526529099657476	0.24971453011146982	4.507689425270741	1.0	0.0	1.0	0.0	1.0	0.0	1.0	0.0	1.0	0.0	1.0	0.0	1
P0118	2.4686881562704883	1.0	2.7052410346848386	0.0	0.0	1.0	0.0	0.0	0.0	5.552936386467195	0.0	1.0	0.0	1.0	0.5615936372562825	1.0	0.0	0.0	3.6591790427321604	4.653983972388212	2.986235152534171	0.7420012101541915	2.7964171553702233	0.7332033757652835	0.0	0.0	1.0	1.0	0.0	1.0	0.0	0.0	0.0	0.0	0.0	0.0	0
P0119	4.629552031273121	1.0	3.5520635085615746	1.0	0.0	0.0	0.0	0.0	0.0	4.048807952583219	0.0	0.0	1.0	0.0	4.902105791792111	1.0	0.0	1.0	6.306907104347131	6.318562108639812	6.29663253361834		0.147245289614379	2.177615620626634	1.0	1.0	0.0	0.0	1.0	1.0	1.0	0.0	0.0	1.0	0.0	0.0	1
P0120	3.702262682118922	0.0	4.346545466680224	0.0	1.0	0.0	0.0		0.0	5.678458353890545	1.0		1.0	0.0	2.361935124794584	1.0	0.0	0.0	2.894956884001484	4.161494206033471	4.995608967961066	0.7121574236902196	2.3229283783367114	0.9782029013232095	0.0	0.0	1.0	0.0	0.0	0.0	0.0	0.0	0.0	0.0	0.0	0.0	0
P0121	3.367301817247623	0.0	4.033345620449626		1.0	0.0	0.0	1.0		1.5975621452836637		0.0	1.0	0.0	4.286879395706891	1.0	0.0	1.0	9.453679936783274	7.206587858329017		1.040245089620271	1.077718722328764	4.5344553528315945	1.0	0.0	1.0	1.0	1.0	0.0	1.0	1.0	0.0	0.0	0.0	0.0	1
P0122	1.924214878143646	0.0	3.641141946754358	0.0	0.0	0.0	0.0		0.0	4.387534814162329	0.0	0.0	0.0	0.0	4.716812311477682	0.0	1.0	1.0	2.8933092743618776	6.666006422826399	5.907962712764856	1.241258348317748	2.7113459607417063	3.2730801541452865	1.0	1.0	0.0	0.0	0.0	1.0	0.0	1.0	0.0	1.0	1.0		1
P0123	0.06812357228798915	0.0	2.6397816159437273	0.0	0.0	0.0	0.0	0.0	0.0	3.099004026282373	1.0		0.0	1.0		1.0	0.0	0.0	4.274901767226993	5.171959940343616	3.221080078817242	0.05641700175876496	2.156480162340541	0.07591050443923619	1.0	0.0	0.0	0.0	0.0	0.0	0.0	1.0	1.0	0.0	0.0	0.0	0
P0124	4.432640226921128	1.0	3.757950483483533	0.0	0.0	0.0	0.0	0.0	0.0		0.0	1.0	0.0	0.0	0.5105361150395297	0.0	1.0	1.0	3.7218159793289964	4.171837567353628	7.087535493099631	0.30606812459162414	3.9872435428802504	0.9876149009921463	0.0	0.0	1.0	0.0	1.0	0.0	0.0	0.0	1.0	0.0	0.0	0.0	0
P0125	1.0218213007853705		1.9726012126113226	1.0	1.0	1.0		0.0	0.0	5.152244698210188	0.0	0.0		0.0	2.009235539236405	0.0	1.0	0.0	5.884021644676102	3.891461426047663	4.09967835903749	0.8887525604818467		0.48161911222523074	1.0	0.0	0.0	0.0	0.0	0.0	0.0	0.0	1.0	0.0	0.0	0.0	0
P0126	1.3819462794563364	1.0	4.914167489382174	0.0	1.0	0.0	1.0	0.0	0.0	2.991477617955722	0.0	1.0	0.0	1.0	1.4866346258136425	0.0	1.0	1.0	3.988436888256146	4.853896316150429	3.621740178540634	0.23494946943628403	6.909625570455879	0.5944005468026542	1.0	1.0	1.0	0.0	0.0	0.0		0.0	1.0	0.0	0.0	0.0	0
P0127	4.994696574268391	1.0	3.6288174372149355	1.0	1.0	1.0	0.0	0.0	0.0	2.5512629011169032	0.0	0.0	1.0	0.0	4.301500220453409	0.0	1.0	1.0	7.754360469536901	6.753828476458794	6.390774202668812	0.4207933414895946	1.3353139647754226	2.849678558446352	1.0	0.0	0.0	0.0	1.0	0.0	1.0		1.0	1.0	0.0	0.0	1
P0128	3.07804450991301	1.0	3.866135814515233	0.0	0.0	0.0	0.0	1.0	0.0	2.138429504056627	0.0	0.0	1.0	1.0	4.877043368642622		1.0	1.0	7.415377148121577	7.777862660856955	7.032140547104224	0.5923372174263599	3.8199189871936188	5.887584858591125	1.0	0.0	0.0	1.0	1.0	0.0	0.0	0.0	0.0	1.0	0.0	0.0	1
P0129	2.3701322739685495	0.0	3.084077788602255	0.0	0.0	0.0	0.0	0.0	0.0	4.875291448022875	1.0	1.0	1.0	0.0	0.6514808700203679	0.0	0.0	1.0	2.472517471456409	5.202404233393689	3.781291916072532	0.19173758866351298	0.9318115228893817	0.3847962606775771	0.0	0.0	1.0	1.0	1.0	0.0	0.0	0.0	0.0	0.0	0.0	1.0	0
P0130	1.9597908996919984		3.3908030615990254	0.0	0.0	0.0	0.0	0.0	0.0	1.3500034411315567	0.0	1.0	1.0	1.0	1.4068616032985666	0.0	0.0	0.0	5.633597635663327	3.5968609473999935	5.795112073512527	0.30180876074071994	3.550553515521763	1.3706176897589062	1.0	0.0	0.0	0.0	1.0	0.0	0.0	0.0	1.0	0.0	0.0	0.0	0
P0131	0.7531804477186188	0.0	3.4550177421263224	0.0	0.0	0.0	0.0	0.0	1.0	5.005503321313542	0.0	1.0	0.0	0.0	0.594018765434046	0.0	0.0	0.0	3.436610354066995	4.22812571916199	4.31205887673059	0.6506123020255777	1.5491210826931894	1.6906698365643402			0.0	0.0	0.0	0.0	0.0	0.0	1.0	0.0	0.0	0.0	0
P0132	1.3067248029858451	1.0	3.783723423443117	0.0	0.0	0.0	1.0	0.0	1.0	2.319114527491563	0.0	0.0	1.0	0.0	1.9853593929868674	0.0	1.0	1.0		3.191351534183923	3.4929445009256885	1.4673210989772973	0.8992047815354327	0.1433029769528997		0.0	0.0	0.0	0.0	1.0	1.0	0.0	1.0	0.0	0.0	0.0	0
P0133	0.9263542442351947	0.0	2.1523938529102895	0.0	1.0	0.0	0.0	0.0	0.0	4.798851882244292	0.0	1.0		0.0	1.9595483989401856	0.0	1.0	1.0	2.9629647715571323	1.6948469379934599	7.397955350357588	1.0679181931071193	2.5396754012096703	1.6544642504196232	0.0	0.0	1.0	0.0	1.0	0.0	0.0	1.0	0.0	1.0	0.0	0.0	0
P0134	0.7976890862367889	0.0	3.313593499047605	0.0	0.0	0.0	0.0	0.0	1.0	3.88393523213453	1.0	0.0	0.0	0.0	1.6132041488082793	0.0	0.0	1.0	2.64920928754272	4.499995155748109	3.1298626547737074	0.4991390515401912	2.8229283176533215	0.2234024013353204	0.0	1.0	1.0	1.0	0.0	0.0	0.0	0.0	1.0	0.0	0.0	1.0	0
P0135	4.49819535253596	0.0	3.7030675225013594	1.0	1.0	0.0	0.0	0.0	1.0	1.9217468252921452	1.0	1.0	0.0	0.0	4.337946202700501	1.0	1.0	0.0	4.226809967106831	5.900047615374118	6.330725008172789	0.7995840377561855	4.522874729453798	1.8277815568484537	1.0	0.0	1.0	0.0	0.0	1.0	0.0	0.0	1.0	1.0	1.0	1.0	1
P0136	2.719000354604753	0.0		0.0	0.0	0.0	0.0	0.0	0.0	2.6475852122802594	0.0	0.0	0.0	0.0	1.501753476756375	0.0	0.0	1.0	3.984901759758313	4.924579936135531	4.639273204729326	1.089797957715328	8.13717550500104	0.2200284605558508	1.0	0.0	1.0	0.0	0.0	0.0	0.0	0.0	1.0	0.0	0.0	1.0	0
P0137	2.0612977787176914	1.0	2.0217053155544877	0.0	1.0	0.0	0.0	0.0	0.0	3.345948097967361	1.0	1.0	0.0	0.0	2.4174134950924424	0.0	0.0	1.0	3.855081074562034	4.564036638891963	5.6832078095099305	0.07505139139084216	2.2085337327665		0.0	0.0	0.0	0.0	1.0	1.0	0.0	0.0	1.0	0.0	0.0	1.0	0
P0138	0.6594358220351061		4.074862843125675	0.0	0.0	0.0	0.0	1.0	0.0	4.742097403287971	0.0	0.0	0.0	0.0	1.264926479938653		0.0	0.0	4.704904490504556	2.265019278058642	1.8177672049359561	0.48832183208725244	0.40063145695135205	1.3777911525611901	0.0	0.0	1.0	1.0	0.0	0.0	0.0	0.0	0.0	0.0	0.0	0.0	0
P0139	2.7857574830209266		3.04755118182292	0.0		0.0	0.0	0.0	0.0	4.000930316377077	0.0	1.0	1.0	0.0	0.4918741438976765	0.0	0.0	0.0	3.342866176989266	3.926902030854729	5.391992086095619	0.7439247234531331	3.0821759968758844	0.43218281029958094	0.0	0.0	1.0	0.0	0.0	1.0	0.0	1.0	1.0	0.0	0.0	0.0	0
P0140			3.975394149180021	1.0	1.0	0.0	1.0	1.0	0.0	5.286546543922471	0.0	1.0	0.0	1.0	3.9321940610903314	0.0	1.0	1.0	6.014409112839877	9.003399097397129	4.445283245142981	1.1946544660827016	3.7062567188590885	2.6290642871127634	1.0	0.0	1.0		1.0	0.0	0.0	0.0	1.0	1.0	1.0	0.0	1
P0141	5.67511005086864	1.0	4.091276742694445	1.0	0.0	0.0	0.0	0.0		3.0621772735459754	1.0	1.0	0.0	1.0	5.483028446908226	1.0	0.0	0.0	4.811788002781976	5.088299599554547	7.407770967334374	0.8134146130823281	5.654003176278698	1.625973133417215	1.0	0.0	0.0	0.0	0.0	1.0	0.0	0.0	0.0	1.0	0.0	0.0	1
P0142	1.9949169279851062	0.0	3.5037131105791954	0.0	0.0	0.0	0.0	0.0	1.0	4.611970143481013	0.0	1.0	1.0	1.0	1.5592062544716767	0.0	1.0	1.0	0.49000818879382235	1.985612600992288	2.793127460292431	1.2049753047777974	1.4042674248463034	1.1134434552981727	0.0	0.0	1.0	1.0	0.0	1.0	0.0	1.0	1.0	0.0	0.0	0.0	0
P0143	2.669945066162022	0.0	3.4556379989631005	0.0	1.0	0.0	0.0	0.0	1.0	6.389506974073399	1.0	1.0	0.0	1.0	2.6299569582751023	0.0	1.0	0.0	3.044192925072631	5.715437270126447	5.971767705361293	1.1167403352974263	2.38471022755554	0.05893536962894119	0.0	0.0	0.0	1.0		0.0	0.0	0.0	1.0	0.0	0.0	0.0	0
P0144	2.425291647838079	0.0	3.0608371017889744	0.0	0.0	0.0	1.0	0.0	0.0	1.868265447730085	0.0		0.0	0.0		0.0	0.0	1.0	5.276292477704414		2.9496256579019295	0.7002133335911154	2.5910677633567283	1.8779338469465117	1.0	0.0	0.0	1.0	0.0	0.0	0.0	1.0	0.0	1.0	0.0	0.0	0
P0145	0.4777343173407267	0.0	4.832639393645738	0.0	1.0	1.0	1.0	0.0	0.0	5.9307940752089205	0.0	0.0	0.0	0.0	1.028639669411439	1.0	0.0	0.0	3.2905839761223312	5.596623495815169	5.751697927836819	0.4874327925671238	4.078952250062449	0.27338014776815045	0.0	0.0	1.0	0.0	1.0	0.0	0.0	1.0	1.0	0.0	0.0	0.0	0
P0146		0.0	3.2814323215746954	0.0	0.0	0.0	0.0	0.0	0.0	3.99896572305916	0.0	0.0	0.0	0.0	1.5375973087300894	0.0	1.0	0.0	3.3833782372681536	5.2748588086403005	6.450877136754551	0.3040970524815474	4.4210693530859375	0.9683208752384812	0.0	0.0	1.0	1.0	0.0	1.0	0.0	1.0	0.0	0.0	0.0	0.0	0
P0147	2.582397862482545	0.0	2.122653380423415	0.0	0.0	0.0		0.0	0.0		1.0	0.0	0.0	0.0	1.229863708495985	0.0	0.0	1.0	5.62670124384421	3.355439007405527	6.037195562682231		1.5981035750264352	0.41633551223686516	0.0	0.0	1.0	1.0	0.0	0.0	0.0	0.0	1.0	1.0	0.0	1.0	0
P0148	2.3995775600387077	0.0	3.0105727561265994	0.0	1.0	0.0		0.0	0.0	2.1669776353073607	0.0	0.0	0.0	1.0	0.6224459446752487	0.0	0.0	1.0	2.536118070594636	3.1140696241220107	5.004466741849171	1.0527738306888967	2.2726141876343813	0.9812193198187033	0.0	0.0	0.0	0.0	0.0	0.0	0.0	0.0	0.0	0.0	0.0	0.0	0
P0149	1.55670217793937	0.0	3.7010125757063803	0.0	1.0	0.0		0.0	0.0		1.0	0.0	1.0	1.0	1.9991227876669586	0.0	0.0	0.0	1.0242096928182893	4.655829208909365	4.187556632366573	0.49389228337405666	1.0963589462392385	1.4346393677145874	1.0	0.0	0.0	0.0	1.0	0.0	0.0	0.0	1.0	0.0	0.0	1.0	0
P0150	1.741265770156676	0.0	3.726216042639159	0.0	1.0	1.0	0.0	1.0	1.0		0.0	0.0	0.0	0.0	2.783050568254634	1.0		0.0	3.5394265220815733	3.413928592910834	3.603386254495999	0.699078265689081	0.40467554142107565	0.2736720050461775	0.0	0.0	1.0		0.0	1.0	1.0	1.0	0.0	0.0	0.0	0.0	0
P0151	5.267329936050796	0.0	4.492574805712756	1.0	1.0	0.0	1.0	0.0	0.0	5.8241888455452395	1.0	0.0	1.0	1.0	4.57792135535485		0.0	0.0	5.982477162501776	6.360059334488507	3.285188612737634	0.2598619621888321	3.355102243404989	4.120036660691159	0.0		1.0	0.0	0.0	1.0	1.0	0.0	1.0	0.0	1.0	0.0	1
P0152	3.2905506141361673	0.0	2.4833001966249566	0.0	1.0		0.0	0.0	1.0	3.702836694854556	0.0	1.0	0.0	0.0	1.3934534355876895	0.0	0.0	1.0	2.950657311580977	4.3981488472508925	7.069041299295572	0.9280149485037547	3.1526627404686645	0.17490895766330913	1.0	0.0	0.0	0.0	0.0	0.0	0.0	0.0	0.0	0.0	0.0	0.0	0
P0153	0.7947427871564288	0.0	4.0306500890814085	0.0	1.0	0.0	0.0	0.0	0.0	5.795364742406603	0.0	1.0	0.0	0.0	0.6736324701275254	0.0	1.0	0.0	2.073402926753983	3.7897089719446413	3.3950603676695157	1.1100643111974726	0.12657596600862497	1.1263386854735389	0.0	0.0	1.0	0.0	1.0	0.0	0.0	0.0	1.0	1.0	0.0	1.0	0
P0154	2.3150954851511085	0.0	1.9654728184316355	0.0	0.0	0.0	1.0	0.0	1.0	2.012643935233421	0.0	0.0	0.0	1.0	0.2517027687553701	0.0	0.0	1.0	3.5125899590608824	2.4400767586362995	2.8236658560360404	0.3501526665162191	1.7680762478063163		0.0	0.0		0.0	0.0	1.0	0.0	0.0	1.0	0.0	0.0	1.0	0
P0155	2.591178116644012	0.0	2.819722089812691	1.0	0.0	0.0	0.0	0.0	0.0	3.1815226252395985	1.0	0.0	1.0	0.0	4.371636726685856	0.0	0.0	1.0	8.390820293647302	7.36618306411555	3.1142536067297635	0.5942796600281877	0.23491033598872324	4.9610131624753535		1.0	0.0	0.0	0.0	1.0	0.0	0.0	1.0	0.0	0.0	1.0	1
P0156	1.3146420133619492	0.0	4.195300286933062	1.0	0.0	0.0	0.0	0.0	0.0	3.8502724989615817	0.0	1.0	0.0	0.0	1.4339160731465885	0.0		0.0	4.726156721807839	1.9730134299790199	5.705318731347823	0.2711909692454463	0.6586303348113725	0.3546926320513078	1.0	0.0	0.0	0.0		0.0	1.0	0.0	0.0	1.0	0.0	0.0	0
P0157	1.2939616710122246	0.0	2.3056758498946346	0.0	1.0	0.0	0.0	0.0	0.0	2.266477093328808		0.0	1.0	0.0	1.987358787375224	0.0	1.0	1.0	3.81483314410219	4.527255995088175	3.2314785015931653	0.011026872751460082	3.6109068461879823	0.5026925102885667	1.0	0.0	1.0	0.0	0.0	1.0	1.0	0.0	1.0	1.0	0.0	0.0	0
P0158	4.220838892719618	0.0	3.6863039229396835	0.0	1.0	0.0	0.0	0.0	0.0	1.6855143477332137	0.0	1.0	0.0	0.0	3.1612165808082473	0.0	1.0	0.0	6.746625090773432	7.5887452370477755	7.836008046406285	1.1254536473720629	5.165903502949229	4.939020779773572	0.0	0.0	0.0	1.0		0.0	0.0	0.0	0.0	1.0	1.0	0.0	1
P0159	3.051698959294702	1.0	3.1441445711054126	0.0	0.0	1.0	1.0	1.0	0.0	4.330045753632162	0.0	0.0	0.0	0.0	1.5760168019877745	0.0	0.0	1.0	4.390366905345754	3.7078679248730344	2.9709321083877254	0.39003425398878444	6.003039360500472	1.6473573239304202	0.0	0.0	1.0	0.0	0.0		0.0	1.0	1.0	1.0	0.0	0.0	0
P0160	2.6867074980308487	0.0	4.134268469934508	0.0	1.0	0.0	0.0	0.0	0.0	4.998212055536652	1.0	1.0		0.0	1.2635589582949953		1.0	0.0	7.131696733123269	3.716670450479193	2.1355327207429586	0.36915154476289597	0.07306232626930154	0.40549285701984883	0.0	0.0	0.0	0.0	0.0	1.0	0.0	0.0	0.0	1.0	0.0	0.0	0
P0161	2.67080963230249	1.0	3.409430860882207	0.0	1.0	0.0	0.0	0.0	1.0	3.3284214717083365	0.0	1.0	0.0	0.0	0.8795925424742175	0.0	1.0	0.0	3.2077799866901673	5.014974439232526	3.7616669528908795	0.21367252847683588	0.9807408147527639	0.3269145891196694	0.0	0.0	0.0	1.0	1.0	1.0	0.0	1.0	0.0	0.0	0.0		0
P0162	3.3276878012627797	0.0		0.0	0.0	0.0	0.0	0.0	0.0	0.5402824660972891	1.0	1.0	0.0	1.0	0.5505684796689392	0.0	0.0	0.0	4.338262836618119	5.511423596826487	4.439062879976155	2.1127873564764705	2.3217796393820986	0.499841901203402	0.0	1.0	1.0	0.0	0.0	0.0	0.0	0.0	0.0	0.0	0.0	1.0	0
P0163	1.612654394904161	0.0	3.7922339601822586	0.0	0.0	1.0	0.0	0.0	0.0	4.119754373644833	0.0	0.0	0.0	0.0	1.811279353072921	0.0	1.0	1.0	2.9050916769673076		4.990544703174381	1.120039253845001	2.590441925411716	0.016350987136624084	1.0	0.0	0.0	0.0	0.0	1.0		0.0	0.0	0.0	1.0	1.0	0
P0164	2.4951549244602584	0.0	4.304324281148408		1.0	0.0	1.0	1.0		4.423398641552586	0.0	1.0	1.0	0.0		0.0	0.0	0.0	2.2915673607391867	3.9375577943498765		1.1794845424745213	2.9783085333533994	1.1629134140534552	1.0	0.0	1.0	0.0	0.0	0.0	0.0	0.0	0.0	0.0	0.0	0.0	0
P0165	1.1703412648295193	0.0	4.132459122279404	0.0	0.0	1.0	0.0	0.0	0.0	4.381969834021289	0.0	1.0	0.0	0.0	0.2538165241984516	0.0	1.0	1.0	2.767346490009148	4.811520050141798	5.470933638209597	0.7839320629226758	1.707508631985359	0.3220871983806771	0.0	0.0	0.0	0.0	0.0	1.0	0.0	0.0	1.0	1.0	0.0	0.0	0
P0166	3.785302709180047	0.0	3.0336288573108803			1.0	0.0	1.0	0.0	2.439973767439329	0.0	0.0	0.0	1.0	3.1533633198996442	0.0	0.0	0.0	6.570112593822848	6.8768970131505744	7.443038464889048	0.03712494745591233	1.4039679663791858	4.4299398081942165	1.0	0.0		1.0	0.0	1.0	1.0	1.0	0.0	1.0	0.0	1.0	1
P0167	2.0174375534937337	0.0	2.969640495792434	0.0	1.0	0.0	0.0	0.0	1.0	5.44373005982545	0.0	1.0	1.0	0.0	2.3053059361352513	0.0	0.0	0.0	2.9605119846994423	2.881062065681646		0.1180529014990026	2.177014104565474	0.31252273117945123	1.0	0.0	1.0	1.0	0.0	0.0	1.0	0.0	1.0	0.0	0.0	0.0	0
P0168	1.4108427731393771		3.803187240597095	1.0	0.0	0.0	1.0	0.0	0.0	2.498037236089552	0.0	1.0	0.0	0.0	1.6407257737078864	0.0	1.0	0.0	4.4858945285268135	4.523585272075669	4.243592772401078	0.19104075329042863	3.2627682443861423	1.7291613929168426	0.0	0.0	1.0	1.0	1.0	1.0	1.0	0.0	0.0	1.0	0.0	1.0	0
P0169	1.7141192219197143	0.0	2.1467392242234133	0.0	1.0	0.0	1.0	0.0	0.0	4.734305061725148	0.0	1.0	1.0	0.0	2.1808359390889382	0.0	1.0	0.0	8.10648228374558		5.442597649274717	0.2637054362738529	4.548743027388424	0.7678301522525749	0.0	0.0	1.0	0.0	0.0	0.0	0.0	0.0	0.0	1.0	0.0	1.0	0
P0170	2.37926481318619	1.0	3.2732706721680818	0.0	0.0	0.0		0.0	0.0	5.388470856528805	0.0	1.0	0.0	0.0	0.38702598536767774	1.0	0.0	0.0	2.5287112807835337	4.998723071563348	6.733107255089827	0.5591438188677756	1.1757242938039902	0.3091023584315339		0.0		1.0	1.0	1.0	1.0	1.0	0.0	1.0	0.0	0.0	0
P0171	0.4921202200737551	1.0	3.9455088090520793	0.0	1.0	0.0	0.0	0.0	0.0	1.5945583321975145	0.0	1.0	1.0	0.0	0.3715222820322165	0.0	1.0	0.0	3.0735794067733293	2.278334420308757	4.792879418952657	0.7186814572343663	1.8553865987360734	0.30948633463718944	0.0	0.0	1.0	0.0		0.0	0.0	0.0	0.0	1.0	0.0	0.0	0
P0172	4.378369478604297	1.0	3.4203552320119552	0.0	0.0	1.0	0.0	0.0	0.0	4.273885825208771	1.0	1.0	0.0	0.0	1.1676664647650492	0.0	1.0	1.0	3.716867544419017	3.500175733551814	3.784990164798652	0.4102548245065618	2.9690390322277964	0.34520050705043825	0.0	0.0	0.0	0.0	0.0	1.0		0.0	0.0		0.0	0.0	0
P0173	0.24137371292042076	0.0	3.660283630506732	0.0	0.0	0.0	1.0	0.0	1.0	3.2219015770933632	1.0	1.0	1.0	0.0	1.5940853986863328	0.0	1.0	1.0		3.378648325441241	2.8984817904594857	0.178965641623527	0.80615815993038	0.5933426847663629	0.0	0.0	0.0	0.0	0.0	1.0	1.0	0.0	1.0	0.0	0.0	0.0	0
P0174	0.03657690930662105	0.0		0.0	0.0	0.0	1.0	0.0	0.0	3.761609742872132	0.0	0.0	0.0	1.0		0.0	0.0	0.0	4.311334400788319	4.3954485161778925	2.1328227596037355	0.06201795654912007	5.8687691282088785	0.23992587033297263	0.0	0.0	1.0	1.0		0.0	0.0	0.0	1.0	0.0	0.0	1.0	0
P0175	3.1309218571787927	1.0	4.183744032313108	0.0	1.0	0.0	0.0	0.0	1.0	4.309671653692681	0.0	1.0	0.0	0.0	1.7270936401555574	0.0	1.0	1.0	6.168477889729954	4.791355099077779	5.706843377741752	0.6960295248634583	1.3461521841086006	1.2402307271680941	0.0	0.0	1.0	0.0	0.0	1.0	1.0		0.0	0.0	0.0	0.0	0
P0176	2.641639553922468	0.0	3.256003623193267	0.0	1.0	1.0	0.0	0.0	1.0	3.243547341259235	0.0		0.0	0.0	1.1063541088320958	0.0	0.0	1.0			5.55739600361164	1.42865710642641	2.481531101750962	0.12434916327529533	1.0	0.0	1.0	0.0	0.0	1.0	1.0	0.0	1.0	0.0	0.0	0.0	0
P0177	2.4179359873973376	0.0	2.9606614590005145	0.0	0.0	1.0	0.0	0.0	1.0	3.002870160119249	0.0	0.0	1.0	0.0	0.5936153960278562	0.0	0.0	1.0	0.5118953718053456	3.777091473804106	5.556355016859325	2.1608171175542177	3.623020727899724	1.163135426539712	0.0	0.0		1.0	1.0	0.0	0.0	0.0	0.0	1.0	0.0	0.0	0
P0178	2.423578139641107	0.0	3.997693543408483	0.0		0.0	1.0	0.0	0.0	3.909319984614506	0.0	1.0	0.0	0.0	2.0698766618412687	1.0	0.0	0.0	2.929358478346075	3.774381443871888	4.361294344669619	1.3619299514237588	1.430476790628454	2.3960070943771936	0.0	0.0	0.0	0.0	0.0	0.0	0.0		1.0	1.0	0.0		0
P0179	4.750994966531272	0.0	2.678302146079067	1.0	1.0	0.0	0.0	0.0	0.0	5.443767637875023	1.0	0.0	0.0	0.0	4.187769640438741	0.0	0.0	1.0	4.8615109042133025	6.921684463747937	6.48767163113826	0.4334056445244564	4.300284757399988	2.8072133839891884	1.0	0.0	0.0	1.0	0.0	1.0	0.0	1.0	1.0	1.0	0.0	0.0	1
P0180	1.5682581114846268	0.0	2.239853390824151	0.0	0.0	1.0	0.0	0.0	0.0	2.477360679791853	0.0	1.0	1.0	0.0	0.63395978174703	0.0		0.0	5.8285553480314265	5.48671409675267	6.960541538853578	0.5899684886569632	0.9684233608845854	0.742876856890927	1.0	0.0	0.0	0.0	0.0	0.0	1.0	0.0	0.0	0.0	0.0	0.0	0
P0181	0.3865942898540957	1.0	3.7020064654628677	0.0	1.0	0.0	0.0	0.0	0.0	2.47917497000934	0.0	1.0	0.0	0.0	2.330579873117015	0.0	1.0	0.0	0.9826376924251741	4.599910378877003	3.75962110415269	1.0345599590335302	1.7412689589447625	1.2283955669828726	1.0	0.0	1.0	1.0	0.0	0.0	0.0	1.0	0.0	0.0	0.0	1.0	0
P0182		0.0	2.518044719174804	1.0	1.0	0.0	0.0	0.0	1.0	4.733228827302575	0.0	0.0	0.0	0.0	1.0790690979950175	1.0	0.0	1.0	1.6414228009117409	5.609355353070984	6.196022949184687	1.2225401490285401	4.527740106164213	0.12673672366918698	1.0	0.0	1.0	0.0	0.0	0.0	0.0	0.0	1.0	0.0	0.0	1.0	0
P0183	1.6352278873234976	1.0	2.7887722329045372	1.0	1.0	0.0	0.0	1.0	0.0	3.666636626854765	0.0	0.0	0.0	0.0	4.091465735618313	0.0	1.0	0.0	2.943947195382303	7.4081151564046985	4.222795346406402	0.2054885623085497	5.567904495167417	2.615873963923003		0.0	0.0	0.0	0.0	1.0	0.0	0.0	1.0	1.0	1.0	0.0	1
P0184	3.839612727710581	0.0	3.6973444450541924	0.0	1.0	0.0	0.0	1.0	0.0	3.1655789552054947	0.0	0.0	1.0	0.0	3.594458253709734	0.0	1.0	0.0	5.265207732082205	6.741143060507299	5.386566408683167	0.8713120363408895	3.433189784675912	1.1251515055545243	1.0	1.0	1.0	0.0	0.0	0.0	0.0	0.0	0.0	1.0	0.0	0.0	1
P0185	0.6804624262377311	1.0	4.297925682650955		0.0	0.0	0.0	0.0	0.0	2.398767404988269		1.0	0.0	0.0	2.3057921159910384	0.0	1.0	0.0	4.871143572290546	4.5917513056842765	4.51349298218739	0.08937465384285037	1.9166244100129193	0.5042126385055108	0.0	1.0	0.0	0.0	0.0	0.0	1.0	0.0	0.0	0.0	0.0	1.0	0
P0186	2.886591740412844	0.0	3.1174648743434323	0.0	0.0	1.0	1.0	0.0	0.0	4.716550981936599	1.0	0.0	1.0		1.7093319302806789	1.0	0.0	0.0	4.275132911833019	3.0887765311833038	3.549337436044745	0.7978858911055142	0.9428770698615865	2.323433490143517	0.0	1.0	1.0		0.0	0.0	1.0	1.0	1.0	0.0	0.0	0.0	0
P0187	4.33680589832039	0.0	3.638509134457157	1.0		0.0		1.0	0.0	4.070043169579262	1.0	0.0	0.0	0.0	4.088496360167897	1.0	0.0	1.0	7.840302318538172	8.429573370432555		1.1374200875145237	0.2987693953184385	5.35675489314896	0.0	0.0	0.0	0.0	0.0		0.0	0.0		1.0	1.0	0.0	1
P0188	1.3882587315190038	0.0	3.4212274234190625	0.0	0.0	0.0	0.0	1.0	0.0	4.4564110612631485	1.0	1.0	1.0	1.0	1.1755005030078198	0.0	0.0	0.0	1.8478220979856481	2.9058099832247484	5.582027304698208		4.329435135035621	0.8872789620209153	0.0	0.0	0.0	0.0	0.0	0.0	0.0	0.0	0.0	0.0	0.0	0.0	0
P0189	0.48240460539028307	0.0	3.634150612608174	0.0	0.0	0.0	1.0	0.0	0.0	1.6619563592366138	0.0	1.0	1.0	1.0	0.9253094148345216	1.0	0.0	0.0	2.038293850954642	2.6787970114777244	5.272448635385688	1.6236163727968147	1.9283203869307064	1.491789453068591	0.0	0.0	0.0	0.0	1.0	0.0	0.0	0.0	0.0	0.0	0.0	0.0	0
P0190	1.1554950414019522	1.0	1.8375146676387888	0.0	0.0	0.0	1.0	0.0	0.0	3.000499426100781	1.0	1.0	0.0	0.0	1.042087991238465	0.0	0.0	1.0	2.0670385101602937	4.979826409611801	5.183307187799787	0.6997858475290031	1.5855075693257215	1.9751542648854978		0.0		0.0	1.0	1.0	0.0	0.0	0.0	0.0	0.0	0.0	0
P0191	2.1359568854933455	0.0	2.818653187359056	0.0	1.0	1.0	0.0	0.0	0.0	5.390516375940498	1.0	1.0	0.0	0.0		0.0	0.0	0.0	4.032883441451632	5.527176950055457	4.716648915668465	0.3185020043934935	2.8460587438876126	0.33997574033385536	0.0	0.0	0.0	0.0	0.0	1.0	0.0	0.0	0.0	0.0	0.0	0.0	0
P0192	0.5753232263784054	0.0	3.624824488860388	1.0	0.0	0.0	0.0	0.0	0.0	4.506456213910735	1.0	0.0	0.0	0.0	5.03563770184423	1.0	0.0	1.0	2.865495318870824	7.853857467916113	3.883508240444344	2.0431049078126318	0.8057070373126469	3.568138043095069	1.0	1.0	0.0	0.0	0.0	1.0	0.0	1.0	1.0	0.0	1.0		1
P0193	1.3437065123203458	0.0	3.1445523150778296	1.0	0.0	0.0	0.0	1.0		5.292561498069962	0.0	1.0	0.0	0.0	4.451233197834037	0.0	0.0	0.0	3.7245632742225974	7.888655423163792	5.333894524458975	0.284074762323246	5.088254228231953	2.4712272730004683	1.0	0.0	0.0	0.0	0.0	1.0	1.0	1.0	1.0	0.0		1.0	1
P0194	0.8319239353593679	0.0	4.118142872126038	0.0	0.0	0.0	0.0	0.0	1.0	2.6128190795997632	0.0	1.0	1.0	1.0	1.3156124138193521	1.0	0.0	0.0	2.6919946942844653	6.214051314249243		0.9414999163393087	4.033373727363739	0.06085262717674822	0.0	0.0	0.0	0.0	0.0	0.0	0.0	0.0	1.0	0.0	1.0	0.0	0
P0195	0.48677979659258286	0.0	3.983309449810023	0.0	1.0	0.0	0.0	0.0	0.0	3.272692623272052	0.0	1.0	0.0	1.0	0.8766223438792132	0.0	1.0	1.0	4.730812153726857	5.168033935916195	8.621786432434135	1.2503325798597662	7.111981473262268	0.8053153362406603		0.0	1.0	1.0	1.0	1.0	1.0	0.0	0.0	0.0	0.0	0.0	0
P0196	1.9099816520328219	1.0	3.534787831295384	1.0	0.0	0.0	1.0	0.0	0.0	4.455733772375453	0.0	0.0	1.0	0.0	1.156765054072804	0.0	0.0	1.0	1.3629897073841342	5.500400910141878	6.583622017170926	0.5670028371359793	4.141320271427576	0.14538379927944747	0.0	1.0		1.0	0.0	1.0	0.0	1.0	1.0	0.0	0.0	1.0	0
P0197	1.9116898554158945	0.0	2.2825754968294145	1.0	0.0		0.0	1.0	0.0	4.866052666624213	1.0	0.0	1.0	0.0	1.3165418175913697	0.0	0.0	1.0	2.272474209959128	3.6886799781188087	5.802575833481244	0.7903546480147212	4.77693798025363	0.335867841641612	1.0	0.0	1.0	0.0	0.0	1.0	0.0	1.0	1.0	0.0	0.0	0.0	0
P0198	0.20080885373975077	1.0	3.32030615846426	1.0	0.0	0.0	1.0	0.0	1.0	5.715357122799727		0.0	1.0	0.0	3.249735806844237	1.0	0.0	0.0	5.874345687817108	5.977010060968556	7.68899978940585	1.174031687996509	2.237243464313514		1.0	0.0	1.0	0.0	0.0	0.0	0.0	1.0	1.0	1.0	1.0	0.0	1
P0199	2.563883003630838	0.0	3.9449472958275353		0.0	0.0	1.0	0.0	0.0		0.0	0.0	0.0	1.0	3.9233002721264705		0.0	0.0	3.852737073647959	6.898817538858351	9.00077322040736	0.2588258394031895	2.712510716248223	1.9223836393034297	1.0	0.0	1.0	0.0	0.0	0.0	0.0	1.0	0.0	1.0	0.0	0.0	1
P0200	3.8816592978931608	0.0	2.1752420301232576	0.0	1.0	0.0	1.0	0.0	1.0	2.172424987669693	1.0	1.0	1.0		3.469595971283254	0.0	1.0	1.0	4.202369347762707	6.669004502753144	5.874860077723813	0.5151217735166828	4.01058311531	3.4969583926801384	1.0	0.0	0.0	1.0	1.0	0.0	1.0	0.0	1.0	1.0	1.0	1.0	1
P0201	0.9077385380338886	1.0	3.766799602652157	0.0	1.0	0.0	0.0	0.0	0.0	3.544509105337348	1.0	1.0	1.0	0.0	0.127622141031567	0.0	0.0	1.0	1.7825919135249144	3.089505024180494		0.35431004566057006	1.5935236259381482	1.130628296636323	0.0	0.0	0.0	0.0	0.0	0.0	0.0	0.0	1.0	1.0	0.0	1.0	0
P0202	0.9556787881204404	0.0	3.8649028338963425	0.0	1.0	1.0	1.0	0.0	0.0	3.102724228613344	0.0	1.0	1.0	0.0	1.5648945568487764	0.0	1.0	1.0	3.365258418589453		6.283851910724918	0.4908927704491818	0.5999727387330269	1.622083818287559	0.0	0.0	1.0	1.0	0.0	0.0	1.0	0.0	0.0	0.0	0.0	1.0	0
P0203	1.8944435415713758	0.0	3.353751599142436	0.0	1.0	0.0	0.0	0.0	1.0	5.681991466694352	0.0	0.0	0.0		0.6241354867305013	0.0	1.0	0.0	2.852620094105815	4.725799408974661	5.455863588655408	0.28922010097936135	2.679560291764264	0.4763189422794868	0.0	1.0	1.0	0.0	0.0		0.0	0.0	1.0	0.0		1.0	0
P0204	4.929545500106998	0.0	3.336588679026994	1.0	0.0	0.0	1.0	0.0	0.0	3.337738839462452	1.0		0.0	1.0	3.7425984161673522	0.0	1.0	0.0	4.873722814538832	5.936006818618878	7.865304461935613	1.6070091180103854	3.8911404403029577	2.835741081872253	1.0	0.0	0.0	0.0	1.0	0.0	0.0	0.0	0.0	0.0	0.0	0.0	1
P0205	0.3488749292050919	0.0	4.255924969632596	0.0	0.0	0.0	1.0		0.0	6.086181282741877	0.0	1.0	0.0	0.0	0.5105479620510571	0.0	0.0	0.0	5.283617567240044	4.40330455502672	4.623427619913297	0.8249701174843194		1.8680732695883218	0.0	0.0	1.0	0.0	0.0	1.0	0.0	0.0	0.0	1.0	0.0	1.0	0
P0206	0.29463827106277996	0.0	2.7934578057004793	0.0	0.0	0.0	0.0	1.0	1.0	5.115653143792223	0.0	0.0	1.0	0.0	0.16116323126721488	0.0	0.0	1.0	0.4481956629300168	4.694292516758508	4.065238903679938	0.30804266734789715	0.4993669831067806	0.3533844374939032	0.0	0.0	0.0	1.0	0.0	1.0	0.0	0.0	0.0	0.0	1.0	1.0	0
P0207	0.6253419410562763	0.0	2.9265985911694496	0.0	1.0	1.0	0.0	0.0	0.0	3.974655586095525	0.0	0.0	0.0	0.0	0.09145262386844388	0.0	0.0	1.0	3.91451948081671	4.627570315296849	4.44210576130694	1.0454761429133415	2.2254488521779208	0.7127095857589143		0.0	1.0	1.0		1.0	0.0	0.0	0.0	1.0	0.0	1.0	0
P0208	1.2996149846135212	0.0	1.4118557333731612	0.0	0.0	0.0	0.0	0.0	0.0	2.8336018992032104	1.0	1.0	1.0	1.0	0.3783113509149504	0.0	1.0	1.0	4.847772468917537	5.6261594486842705	0.7873982808613071	0.0983116923917467	3.323552908936425	0.662346625692915	0.0	1.0	1.0	1.0	1.0	0.0	0.0	0.0	0.0	0.0	0.0	0.0	0
P0209	1.9997343961296223	0.0	4.023244185341188	0.0	0.0	0.0	1.0	0.0	1.0	2.805281031731078	0.0	1.0	1.0	0.0	0.8012448960209766	0.0	0.0	0.0	7.210382532763193	5.637769487295	4.9355484998540105	0.15038878543674533	3.2491673766230154	0.004736732686804301	0.0	0.0	0.0	1.0	0.0	0.0	0.0	0.0	0.0	0.0	1.0	0.0	0
P0210	3.554508440516093	1.0	3.558435919013686	0.0	0.0	1.0	0.0	0.0	0.0	4.5329289447773125	1.0	1.0	1.0	0.0	2.5430786226523145	0.0	0.0	0.0	2.955039249413948	4.8573390115500095	3.7522451698023973	1.069576770261943	3.5241547633853507	0.5200404045882824	1.0	1.0	0.0	0.0	0.0	0.0	0.0	1.0	1.0	0.0	0.0	0.0	0
P0211	2.7297587788200537	0.0	2.027639935987497	0.0	0.0	1.0	1.0	0.0	0.0	4.399979124965959	1.0	0.0	1.0	0.0	0.9210676231056694	0.0	0.0	0.0	4.422171759330146	5.170838064985485	7.274929178554975	0.5858364994216703	3.116486748482787	2.1075211780130414	1.0	0.0		0.0	0.0	0.0	0.0	0.0	0.0	0.0	1.0	0.0	0
P0212	1.3710597977006214	0.0	1.968746550136275	0.0		1.0	1.0	0.0	0.0	5.655467786332183	1.0	0.0	0.0	0.0	1.3814271802625886	0.0	0.0	0.0	0.549144803736862	4.8259895761773945	4.611814780772123	0.0827974973320732	1.5915314475592124	0.8133863692127569	1.0	0.0	1.0	1.0	1.0	1.0	0.0	1.0	0.0	0.0	1.0	0.0	0
P0213	1.5592195489789624	1.0		0.0	0.0	1.0	0.0	0.0	0.0	4.696295625632499	0.0	1.0	0.0	1.0	1.527152213703127	0.0	0.0	0.0	0.5210420765993389	3.812222605094016	2.5665544705556624	1.2305029359988098	1.5783606547388178	0.048565981867126296	0.0	0.0	0.0	0.0	1.0	0.0	0.0	1.0	1.0	0.0	1.0	0.0	0
P0214		0.0	3.926465319670224	0.0	0.0	0.0	1.0	0.0	1.0	1.946364819272602	0.0	1.0	0.0	0.0	1.3508829229472508	0.0	1.0	1.0	5.369019829873757	5.078073767927258	4.4946413287277345	0.1371434936065009	0.26920446102154605	0.19334219317159773	0.0	0.0	0.0	0.0	1.0	0.0	0.0	0.0		0.0	0.0	0.0	0
P0215	1.5598912515462544	0.0	3.0872941611797446	1.0	0.0	0.0	0.0	0.0	0.0	5.2089841932574465	0.0	0.0	0.0	0.0	1.214463244868209	0.0	0.0	0.0	3.821617684337409	2.8420184651925267	2.80833875117065	0.16748367120340424	5.971210953068015	0.18374834749089672	0.0	0.0	0.0	1.0	0.0	1.0	0.0	1.0	0.0	0.0	0.0	0.0	0
P0216	1.199192464465956	1.0	2.70037187650577	0.0	0.0	0.0	0.0	0.0	1.0	2.5912450421167694	0.0	1.0	0.0	0.0	0.48309415924432497	1.0	1.0	0.0	5.976342336791502			1.8368060612360837	2.586147004830969	2.2459800358567468	1.0	1.0	0.0	1.0	1.0	0.0	0.0	0.0	0.0	0.0	0.0	0.0	0
P0217	2.0155044586729174	0.0	2.5459416898295895	0.0	0.0	1.0	0.0	0.0	1.0	3.3754007896468163	0.0	0.0	0.0	0.0	2.2144212038874618	0.0	0.0	0.0	1.3324770637672123	3.049892161380007	5.071548284714023	0.030142366801755638	2.1307407606971913	0.16839700505535016	1.0	0.0	1.0	0.0	1.0	1.0	0.0	0.0	1.0	0.0	1.0	1.0	0
P0218	0.4800897034334084	0.0	2.5115806914090726	0.0	0.0	0.0	1.0	0.0	0.0		0.0	1.0	1.0	1.0	2.4475152074752264	0.0	0.0	1.0	4.7778314266770305	4.588711024157597	6.2003737660665355	1.4487743393380699		0.3550401140305906	1.0	0.0	0.0	1.0	0.0	1.0	0.0	0.0	0.0	0.0	0.0	0.0	0
P0219	2.2780424750762167	0.0	1.8344512806006585	0.0	0.0	1.0		0.0	1.0	6.41405859370635	0.0	1.0	1.0		0.16422888481008546	0.0	1.0	0.0	7.2325297060006	3.413065878705972		1.2356466029837663	8.170588709505068	0.172927261283096	0.0	0.0	1.0	1.0	0.0		0.0	0.0	0.0	0.0	0.0	1.0	0
P0220	3.022527010282418	0.0	3.3866880788583953	0.0	1.0	1.0	0.0	1.0	1.0	4.198072165699254	0.0	0.0	0.0	0.0	3.7256426773154128	0.0	1.0	0.0	3.159477824397723	7.355738339677903	3.3449594805442704	0.003520890230040097	3.093239161461171	3.7618501378550944	1.0	0.0	0.0	1.0	1.0	0.0	0.0	0.0	0.0	1.0	0.0	0.0	1
P0221	3.631125924950989	1.0	2.3915491178378607	0.0	1.0	0.0	0.0	0.0	0.0	7.836891232213555	0.0	0.0		0.0	0.595146777062891	1.0	0.0	0.0	4.5954981255850855	4.86686992552444	4.63663606956803	0.34610410227905186	0.509275145201328	1.6321289205701883	1.0	0.0	1.0	0.0	0.0	0.0	0.0	0.0	0.0	0.0	0.0	0.0	0
P0222	1.4393932696040557	0.0	2.4964957149576397	0.0	0.0	0.0	0.0	0.0	1.0	4.6404587929898	0.0	0.0	0.0	0.0	1.0820619020289794	1.0	1.0	0.0	4.3350470918210195	4.256348969417476	2.2685465451151887	0.7582995781559527	1.7408993672256392	2.6147967681529787	0.0	0.0	0.0	0.0	1.0	0.0	0.0	0.0	1.0	0.0	0.0	1.0	0
P0223	2.1209762778443717	0.0	3.8412957101777367	0.0	0.0	0.0	0.0	0.0	0.0	3.6317781342718054	0.0	1.0		0.0	0.6340694565525393	0.0	1.0	0.0	3.8473060502609884	2.633844598913283	5.766467703286851	1.372665299223151	3.355121749018603	0.892011861211273	0.0	0.0	1.0	0.0	0.0	0.0	1.0	0.0	1.0	0.0	0.0	1.0	0
P0224	2.5060915904311334	1.0	3.190568337510898	1.0	1.0	1.0	0.0	0.0	1.0	4.548241435462143	1.0	1.0	0.0	1.0	1.5961666949188889	0.0	0.0	1.0	0.9731141316792948		5.457347047485861	0.00421267553198218		0.47212100016153463	0.0	0.0	0.0	0.0	0.0	0.0	1.0	0.0	1.0	0.0	0.0	1.0	0
P0225	1.0488996919332172	1.0	2.684418744935384	0.0	1.0	1.0	1.0	0.0	0.0	4.999192791749095	1.0	1.0	0.0	1.0	0.7886495017603635	1.0	1.0	1.0	6.2985488917671315	3.6908583363532705	5.418303756988606	1.3155036785683638	4.391084838371576	0.4196231676730236	0.0	0.0	1.0	0.0	1.0	0.0	0.0	0.0	0.0	0.0	0.0	1.0	0
P0226	1.883818731855794	0.0	5.089368823726357	0.0	0.0	0.0	1.0	0.0	0.0	3.456235797983848	0.0	1.0	0.0	0.0	2.6816497057738244	0.0	0.0	0.0	2.7201238304423345	5.2075784667935965	4.5818122193516455	2.0317939571104704	6.01484651713332	2.3440594212899786	0.0	1.0	0.0	0.0	1.0	1.0	0.0	0.0		0.0	0.0	0.0	0
P0227	5.098126079689305	0.0	3.8955118754609037	1.0	1.0	0.0	0.0	1.0	1.0	2.6350462834764175	0.0	1.0	0.0	1.0	3.6837502148723242	1.0	0.0	0.0	3.8719044584697233	6.422452926822413	7.701053095593359	0.39803161868710496		2.960228439418275	0.0	0.0	0.0	0.0	0.0	0.0	0.0	0.0	1.0	1.0		1.0	1
P0228	1.601423423151313	0.0	2.8084421099525336	0.0	0.0	0.0	0.0	0.0	0.0	6.15808797944546	0.0	1.0	0.0	0.0	2.0440646570706678	0.0	1.0	0.0	4.749772811970088	4.292992765520827	5.2811434719173675	0.6401393413469625	3.527728021123008	1.228227845666509	0.0	0.0	1.0	0.0	1.0	0.0	0.0	0.0	0.0	1.0	1.0	1.0	0
P0229	1.0808814386641352	0.0	2.2819734818102595	0.0	1.0	1.0	1.0	1.0	0.0	2.643484322676415	1.0	0.0	0.0	0.0	3.1750667222155515	0.0	1.0	0.0	6.924636748282909	7.662643890634124	5.224007096964829	1.0206476380579534	1.9629224522604873	1.3765584123527366	1.0	0.0	0.0	0.0	0.0	1.0	0.0	1.0	1.0	0.0	0.0	0.0	1
P0230	1.7150273375317977	0.0	4.212917760973564	1.0	0.0	0.0	1.0	0.0	1.0	4.159496106952077	0.0	1.0	0.0	1.0	1.4042112164207432		0.0	1.0	0.987394035864277	4.702660084346541	7.2946810776219	0.32589507996230505	0.5423307663167467	0.5307868808432274	0.0	1.0	0.0	0.0	1.0	1.0	0.0	0.0	0.0	0.0	0.0	1.0	0
P0231	0.6492360604524947	0.0	4.464535105816436	1.0	0.0	0.0	0.0	1.0	1.0	4.3047061391914525	0.0	0.0	0.0	0.0	3.9127366226640263	0.0	0.0	1.0		5.868864457267825	7.105056079639911	0.11766631179182774	4.199917806655272	3.1190685687404107	0.0	1.0		0.0	1.0	0.0	0.0	0.0	0.0	1.0	1.0	1.0	1
P0232	0.5524858985385848	0.0	4.5611645832072565	0.0	1.0	0.0	0.0	0.0	0.0	4.501297823775657	0.0	1.0	1.0	1.0	1.9370517304060155	0.0	1.0	0.0	1.6854065307568846	3.2962089899293603	4.096502549537579	0.3526214854400508	2.0694116839543617	0.86658943529898		0.0	0.0	1.0	0.0	0.0	0.0	0.0	0.0	0.0	0.0	1.0	0
P0233	1.6173360568665398	0.0	2.1134425812619018	0.0	1.0	1.0	1.0	0.0	0.0	4.7160552111366885	0.0	0.0	0.0		1.9886824162433592	1.0	0.0	0.0	6.4432458632806835	3.6789959770523906		0.5247448157475244	3.1487214081813235	0.43450124612577146	1.0	0.0	1.0	0.0	1.0	1.0	1.0	0.0	0.0	0.0	0.0	1.0	0
P0234	2.2495382873054646	0.0	3.3744204438524226	0.0		0.0	0.0	0.0	1.0		1.0	0.0	0.0		0.8961612283032333	1.0	0.0	0.0		3.8148537130863884	2.74062330846026		6.512895819103516	0.06122349231553048	0.0	0.0	0.0	1.0	0.0	1.0		1.0	0.0	1.0	0.0	0.0	0
P0235	3.5221797189218753	1.0	2.920710628738824	0.0	0.0	0.0	0.0	0.0	0.0	4.936986716342207	0.0	0.0	0.0	0.0	0.7311102365417905	0.0	1.0	1.0	6.4763437365142895	5.182168352589222	3.10939643242949	1.8848324075582519	0.11081270256809983	0.09155102639002588	0.0	0.0	1.0	1.0	1.0	0.0	1.0	0.0	1.0	0.0	0.0	1.0	0
P0236	2.865430249329553	1.0	2.8582795357688995	0.0	1.0	1.0	0.0	1.0	1.0	3.077513596965723	0.0	1.0	0.0	1.0	1.3162578888184748	0.0	1.0	0.0	3.689375305664968		4.744636920159807	1.1804823929237438	4.8586090137837346	1.5438217736491682	1.0	1.0	0.0	0.0	0.0	0.0	0.0		0.0	1.0	1.0	0.0	0
P0237	4.459543320505578	0.0	3.743690841322901	0.0	0.0	0.0	1.0	0.0	1.0	3.1527910859752257	0.0	0.0	1.0	0.0	1.8288691056600743	1.0	1.0	0.0	0.4799303962978638	3.4546279159892332	6.447661885617997	0.4764702466814803		0.054720297772547166	1.0	0.0	1.0	1.0	1.0	1.0	1.0	0.0	1.0	1.0	0.0		0
P0238	0.5600461066967573	1.0	2.839911585273869	1.0	0.0	0.0	0.0	0.0	1.0	2.4608775524946402	0.0	1.0	1.0	0.0	1.3561139017239292	0.0		1.0	5.455081987328383	5.411012707895786	4.145274050962659	0.14354759945029455	4.161566596305974	2.7549997452427832	0.0	0.0	0.0	0.0	0.0	1.0	1.0	1.0	0.0	0.0	0.0	0.0	0
P0239	2.7493341918335457	0.0	2.937251843870015	0.0	0.0		0.0	0.0	1.0	4.426926418917041	0.0	1.0		0.0	0.233359854428151	0.0	1.0	0.0	2.7582756140723577		4.179743988886527	2.8032836862592525	2.3655273814668045	0.8694664449211797	0.0	1.0	1.0	0.0	1.0	1.0	0.0	0.0	0.0	1.0	0.0	1.0	0
P0240	1.8294086190357046	1.0	3.1887336652891216	0.0	1.0	0.0		0.0	0.0	4.860365164970003	0.0	1.0	0.0	0.0	0.7398726623309106	1.0	0.0	0.0	5.103179660576881	3.0502388792813835	3.890351156130789	0.9071898421432171	0.9505244049635915	1.0785609553716098	0.0	0.0	0.0	1.0	0.0	0.0	0.0	0.0	0.0	0.0	0.0	0.0	0
P0241	2.8494281263968233	0.0	3.4815529210466956	1.0	1.0	0.0	0.0	1.0	0.0	3.8035831972672987	0.0	0.0	1.0	0.0	3.6294711386870357		0.0	0.0	2.7368307409553343	8.76830851741991	6.1654608290701525	1.1038313684459546	3.618333788174252	4.230080089092901	0.0		0.0	0.0	0.0	1.0	0.0	0.0	0.0	1.0	0.0	0.0	1
P0242	3.436400433877286	0.0	3.522168521500271	1.0	1.0	0.0	0.0	1.0	0.0	3.9075891908753095	1.0	0.0	1.0	1.0	2.0796239806363026	0.0	1.0	1.0	4.498077010194395	6.04959310788678	8.81984192053401	0.7504468659328156	2.0687335043609205	2.9994472317898837	1.0		0.0	0.0	0.0	0.0		0.0	1.0	1.0	1.0	1.0	1
P0243	2.8799414295847034	0.0	3.009806931649556	1.0	0.0	0.0	0.0	1.0	1.0	2.897155736500157	0.0	1.0	1.0	0.0	5.339441930136305	0.0	0.0	0.0	6.976550011308664	7.209310570630671	5.104695793810443	1.069987698278898	4.628397692260597	3.917594589073123	0.0	0.0	0.0	0.0	0.0	0.0	1.0	1.0	0.0	1.0	1.0	0.0	1
P0244	4.508439049016122	0.0	3.031269476234448	1.0	0.0	0.0	0.0	0.0	0.0	4.450258215656096	0.0		1.0	0.0	1.216733931242041	0.0	0.0	1.0	3.8776137086734774	3.294951697324556	3.6739076140744373	0.12127678811786247	3.9953872569109414	0.23089936992173102	0.0	0.0	0.0	0.0	0.0	0.0	0.0	0.0	0.0	1.0	0.0	0.0	0
P0245	0.5053686245108104	0.0	2.417495196835083	0.0	1.0		0.0	0.0	1.0	6.003937062908243	0.0	0.0	1.0	0.0	1.2156264321093053	0.0	0.0	0.0	1.023636451830801	2.885663866773428	5.078359725037071	0.23134827031443053	3.8110836656559712	0.3662540865692555	0.0	0.0	0.0	1.0	1.0	1.0	0.0	0.0	0.0	0.0	0.0	0.0	0
P0246	0.16314291209101617	1.0	3.7303790326826696	1.0	1.0	1.0		0.0	1.0	3.571501299217412	0.0	1.0	0.0	1.0	4.708599138307072	0.0	0.0	1.0	5.286219374570036	7.804491183219651	7.647150260720713	0.23372068289557785	2.3138541369522216	1.8393221632431584	1.0	0.0	1.0	0.0	1.0	0.0	0.0	0.0	1.0	1.0	0.0	0.0	1
P0247	0.4634118319308389	1.0	3.928190088699957		0.0	0.0	0.0	0.0	0.0	3.8585635848801605	0.0	0.0	1.0	0.0	2.5556948188976936	0.0	0.0	1.0	4.130712552751866	2.6454534352357273	2.0447154944544614	0.2869807878306856	4.418078040732242	2.127260122005346	1.0	1.0	1.0	0.0	0.0	1.0	0.0	0.0	0.0	0.0	0.0	1.0	0
P0248	2.804602273630591	0.0	3.354470203786316	1.0	1.0		1.0	0.0	0.0	2.6855183667572047	0.0	0.0	1.0	1.0	3.7500564955101385	0.0	1.0	1.0	4.799144645355293	6.3881545246320535	6.11171016227157	0.6366779497893459	0.9328864203490286	3.0028210742798103	0.0			1.0	0.0	0.0	1.0	1.0	1.0	1.0	0.0	0.0	1
P0249	1.181865371821873	0.0	4.245041236157386	1.0	0.0	1.0	0.0	1.0	0.0	5.002440033348392	0.0	1.0	0.0	0.0	4.008569095601867	1.0		0.0	5.725291354190388	7.867495393559503	6.31686457206137		1.1100231001999172	2.319916914423499	1.0	1.0	1.0	1.0	1.0	1.0	0.0	0.0	0.0	1.0	1.0	0.0	1
P0250	3.8177435745019923	0.0	2.211983002764959	0.0	0.0	0.0	0.0	0.0	0.0	5.18766147454665	1.0	1.0	0.0	0.0		1.0	1.0	0.0	2.467806477803597	5.7035901157375175	6.273619653105098	0.9976632045041077	0.6900346137774964	3.8854792046668205	1.0		0.0	1.0	1.0	1.0	0.0	0.0	1.0	1.0	0.0	0.0	1
P0251	0.7842998305221545	0.0	4.121966658482426	0.0	0.0	1.0	1.0	0.0	0.0	4.719652868640736	0.0	0.0	0.0	0.0	0.35832984435878623	1.0	0.0	0.0	7.828327671652641	4.720932573724707	6.7472738723418	1.4994486580355044	2.5350172558761255	2.203437312327512	0.0	0.0	0.0	1.0	1.0	0.0	0.0	0.0	1.0	0.0		0.0	0
P0252	1.251219567311904	0.0	3.5812608565846458	0.0	0.0	0.0	0.0	0.0	0.0	2.4716719886595944	0.0	0.0	0.0	0.0	1.5959204878152053	0.0	1.0	0.0	4.728851437917994	4.069088466550362	3.4527344246910427	0.6579277893003921	1.4141618342574782	1.1802751935924034	1.0	0.0	1.0	0.0	0.0	1.0	0.0	1.0	1.0	1.0	0.0	0.0	0
