# Supplementary material for: Early identification of high-risk individuals for mortality after lung transplantation: A retrospective cohort study with topological feature engineering
Source: PLOS Digit Health. 2026 May 5;5(5):e0001050. doi: 10.1371/journal.pdig.0001050 (PMC13143088; doi:10.1371/journal.pdig.0001050)
Supplement: S2 Table — Distribution of patients across training, validation, and test sets for each of the five outer folds in the nested cross-validation procedure. Numbers in parentheses indicate survivors/non-survivors. Stratification by outcome was maintained across all folds to preserve the 75%/25% class distribution. (CSV) [file pdig.0001050.s012.csv]

patient_id	outcome	outer_fold	inner_fold	train_val_test	fold_1_assignment	fold_2_assignment	fold_3_assignment	fold_4_assignment	fold_5_assignment
P001	0	5	2	train/val	validation	validation	validation	validation	test
P002	1	5	2	train/val	validation	validation	validation	validation	test
P003	0	5	1	train/val	train	train	train	train	test
P004	0	1	2	test	test	validation	validation	validation	validation
P005	0	1	3	test	test	train	train	train	train
P006	0	2	2	train/val	validation	test	validation	validation	validation
P007	0	3	2	train/val	validation	validation	test	validation	validation
P008	1	4	3	train/val	train	train	train	test	train
P009	0	2	3	train/val	train	test	train	train	train
P010	0	3	3	train/val	train	train	test	train	train
P011	0	1	1	test	test	train	train	train	train
P012	1	1	3	test	test	train	train	train	train
P013	1	5	2	train/val	validation	validation	validation	validation	test
P014	0	4	1	train/val	train	train	train	test	train
P015	0	2	1	train/val	train	test	train	train	train
P016	0	4	1	train/val	train	train	train	test	train
P017	0	2	3	train/val	train	test	train	train	train
P018	0	5	1	train/val	train	train	train	train	test
P019	0	2	3	train/val	train	test	train	train	train
P020	0	2	3	train/val	train	test	train	train	train
P021	0	4	1	train/val	train	train	train	test	train
P022	0	5	1	train/val	train	train	train	train	test
P023	0	1	2	test	test	validation	validation	validation	validation
P024	0	4	1	train/val	train	train	train	test	train
P025	0	2	2	train/val	validation	test	validation	validation	validation
P026	1	4	3	train/val	train	train	train	test	train
P027	0	5	3	train/val	train	train	train	train	test
P028	0	4	1	train/val	train	train	train	test	train
P029	0	1	3	test	test	train	train	train	train
P030	0	2	3	train/val	train	test	train	train	train
P031	0	5	1	train/val	train	train	train	train	test
P032	0	1	3	test	test	train	train	train	train
P033	0	4	1	train/val	train	train	train	test	train
P034	1	2	1	train/val	train	test	train	train	train
P035	1	3	1	train/val	train	train	test	train	train
P036	1	2	2	train/val	validation	test	validation	validation	validation
P037	0	1	2	test	test	validation	validation	validation	validation
P038	0	3	2	train/val	validation	validation	test	validation	validation
P039	0	5	3	train/val	train	train	train	train	test
P040	0	1	2	test	test	validation	validation	validation	validation
P041	0	5	3	train/val	train	train	train	train	test
P042	0	3	3	train/val	train	train	test	train	train
P043	0	5	2	train/val	validation	validation	validation	validation	test
P044	1	2	1	train/val	train	test	train	train	train
P045	0	3	1	train/val	train	train	test	train	train
P046	0	2	2	train/val	validation	test	validation	validation	validation
P047	0	4	3	train/val	train	train	train	test	train
P048	0	1	1	test	test	train	train	train	train
P049	0	3	2	train/val	validation	validation	test	validation	validation
P050	0	3	1	train/val	train	train	test	train	train
P051	1	1	2	test	test	validation	validation	validation	validation
P052	1	3	1	train/val	train	train	test	train	train
P053	1	3	1	train/val	train	train	test	train	train
P054	1	1	3	test	test	train	train	train	train
P055	0	2	1	train/val	train	test	train	train	train
P056	1	2	2	train/val	validation	test	validation	validation	validation
P057	0	3	2	train/val	validation	validation	test	validation	validation
P058	0	2	2	train/val	validation	test	validation	validation	validation
P059	0	1	1	test	test	train	train	train	train
P060	0	4	3	train/val	train	train	train	test	train
P061	0	5	3	train/val	train	train	train	train	test
P062	0	2	3	train/val	train	test	train	train	train
P063	1	3	1	train/val	train	train	test	train	train
P064	0	1	2	test	test	validation	validation	validation	validation
P065	0	1	1	test	test	train	train	train	train
P066	0	2	3	train/val	train	test	train	train	train
P067	0	3	3	train/val	train	train	test	train	train
P068	1	4	1	train/val	train	train	train	test	train
P069	0	4	1	train/val	train	train	train	test	train
P070	1	1	2	test	test	validation	validation	validation	validation
P071	1	2	2	train/val	validation	test	validation	validation	validation
P072	0	3	1	train/val	train	train	test	train	train
P073	0	4	1	train/val	train	train	train	test	train
P074	1	4	1	train/val	train	train	train	test	train
P075	0	1	3	test	test	train	train	train	train
P076	0	2	3	train/val	train	test	train	train	train
P077	1	3	3	train/val	train	train	test	train	train
P078	0	5	3	train/val	train	train	train	train	test
P079	0	5	2	train/val	validation	validation	validation	validation	test
P080	0	5	3	train/val	train	train	train	train	test
P081	1	5	3	train/val	train	train	train	train	test
P082	0	3	1	train/val	train	train	test	train	train
P083	0	3	1	train/val	train	train	test	train	train
P084	0	1	3	test	test	train	train	train	train
P085	0	5	3	train/val	train	train	train	train	test
P086	0	2	2	train/val	validation	test	validation	validation	validation
P087	0	3	2	train/val	validation	validation	test	validation	validation
P088	0	3	3	train/val	train	train	test	train	train
P089	1	4	3	train/val	train	train	train	test	train
P090	0	5	1	train/val	train	train	train	train	test
P091	0	1	2	test	test	validation	validation	validation	validation
P092	0	3	3	train/val	train	train	test	train	train
P093	1	3	1	train/val	train	train	test	train	train
P094	0	1	3	test	test	train	train	train	train
P095	1	1	1	test	test	train	train	train	train
P096	0	4	1	train/val	train	train	train	test	train
P097	0	4	1	train/val	train	train	train	test	train
P098	0	4	2	train/val	validation	validation	validation	test	validation
P099	0	1	2	test	test	validation	validation	validation	validation
P100	0	3	1	train/val	train	train	test	train	train
P101	0	5	1	train/val	train	train	train	train	test
P102	0	1	1	test	test	train	train	train	train
P103	0	1	1	test	test	train	train	train	train
P104	0	4	2	train/val	validation	validation	validation	test	validation
P105	1	4	3	train/val	train	train	train	test	train
P106	0	1	2	test	test	validation	validation	validation	validation
P107	0	1	1	test	test	train	train	train	train
P108	1	3	3	train/val	train	train	test	train	train
P109	0	4	1	train/val	train	train	train	test	train
P110	0	4	2	train/val	validation	validation	validation	test	validation
P111	0	4	1	train/val	train	train	train	test	train
P112	0	5	3	train/val	train	train	train	train	test
P113	1	2	2	train/val	validation	test	validation	validation	validation
P114	1	3	1	train/val	train	train	test	train	train
P115	0	1	3	test	test	train	train	train	train
P116	1	2	3	train/val	train	test	train	train	train
P117	1	5	3	train/val	train	train	train	train	test
P118	0	4	3	train/val	train	train	train	test	train
P119	1	4	2	train/val	validation	validation	validation	test	validation
P120	0	4	1	train/val	train	train	train	test	train
P121	1	2	3	train/val	train	test	train	train	train
P122	1	1	3	test	test	train	train	train	train
P123	0	4	2	train/val	validation	validation	validation	test	validation
P124	0	1	3	test	test	train	train	train	train
P125	0	5	3	train/val	train	train	train	train	test
P126	0	4	2	train/val	validation	validation	validation	test	validation
P127	1	2	2	train/val	validation	test	validation	validation	validation
P128	1	5	2	train/val	validation	validation	validation	validation	test
P129	0	2	1	train/val	train	test	train	train	train
P130	0	3	3	train/val	train	train	test	train	train
P131	0	2	3	train/val	train	test	train	train	train
P132	0	2	2	train/val	validation	test	validation	validation	validation
P133	0	3	2	train/val	validation	validation	test	validation	validation
P134	0	1	2	test	test	validation	validation	validation	validation
P135	1	1	1	test	test	train	train	train	train
P136	0	2	2	train/val	validation	test	validation	validation	validation
P137	0	4	1	train/val	train	train	train	test	train
P138	0	4	2	train/val	validation	validation	validation	test	validation
P139	0	1	3	test	test	train	train	train	train
P140	1	1	2	test	test	validation	validation	validation	validation
P141	1	4	2	train/val	validation	validation	validation	test	validation
P142	0	1	1	test	test	train	train	train	train
P143	0	4	1	train/val	train	train	train	test	train
P144	0	3	2	train/val	validation	validation	test	validation	validation
P145	0	3	2	train/val	validation	validation	test	validation	validation
P146	0	3	1	train/val	train	train	test	train	train
P147	0	2	3	train/val	train	test	train	train	train
P148	0	4	1	train/val	train	train	train	test	train
P149	0	3	1	train/val	train	train	test	train	train
P150	0	3	2	train/val	validation	validation	test	validation	validation
P151	1	1	2	test	test	validation	validation	validation	validation
P152	0	5	2	train/val	validation	validation	validation	validation	test
P153	0	5	1	train/val	train	train	train	train	test
P154	0	2	3	train/val	train	test	train	train	train
P155	1	4	3	train/val	train	train	train	test	train
P156	0	3	3	train/val	train	train	test	train	train
P157	0	4	2	train/val	validation	validation	validation	test	validation
P158	1	2	3	train/val	train	test	train	train	train
P159	0	5	1	train/val	train	train	train	train	test
P160	0	2	3	train/val	train	test	train	train	train
P161	0	2	3	train/val	train	test	train	train	train
P162	0	1	2	test	test	validation	validation	validation	validation
P163	0	2	1	train/val	train	test	train	train	train
P164	0	4	1	train/val	train	train	train	test	train
P165	0	4	3	train/val	train	train	train	test	train
P166	1	4	1	train/val	train	train	train	test	train
P167	0	2	3	train/val	train	test	train	train	train
P168	0	5	3	train/val	train	train	train	train	test
P169	0	4	1	train/val	train	train	train	test	train
P170	0	1	1	test	test	train	train	train	train
P171	0	3	1	train/val	train	train	test	train	train
P172	0	2	2	train/val	validation	test	validation	validation	validation
P173	0	5	3	train/val	train	train	train	train	test
P174	0	4	3	train/val	train	train	train	test	train
P175	0	5	3	train/val	train	train	train	train	test
P176	0	2	1	train/val	train	test	train	train	train
P177	0	3	3	train/val	train	train	test	train	train
P178	0	1	2	test	test	validation	validation	validation	validation
P179	1	2	1	train/val	train	test	train	train	train
P180	0	1	1	test	test	train	train	train	train
P181	0	3	2	train/val	validation	validation	test	validation	validation
P182	0	3	2	train/val	validation	validation	test	validation	validation
P183	1	1	2	test	test	validation	validation	validation	validation
P184	1	3	2	train/val	validation	validation	test	validation	validation
P185	0	3	3	train/val	train	train	test	train	train
P186	0	5	2	train/val	validation	validation	validation	validation	test
P187	1	3	1	train/val	train	train	test	train	train
P188	0	5	1	train/val	train	train	train	train	test
P189	0	3	1	train/val	train	train	test	train	train
P190	0	1	3	test	test	train	train	train	train
P191	0	1	1	test	test	train	train	train	train
P192	1	5	3	train/val	train	train	train	train	test
P193	1	2	2	train/val	validation	test	validation	validation	validation
P194	0	2	3	train/val	train	test	train	train	train
P195	0	5	3	train/val	train	train	train	train	test
P196	0	4	2	train/val	validation	validation	validation	test	validation
P197	0	1	3	test	test	train	train	train	train
P198	1	3	1	train/val	train	train	test	train	train
P199	1	5	2	train/val	validation	validation	validation	validation	test
P200	1	5	2	train/val	validation	validation	validation	validation	test
P201	0	2	2	train/val	validation	test	validation	validation	validation
P202	0	5	2	train/val	validation	validation	validation	validation	test
P203	0	4	2	train/val	validation	validation	validation	test	validation
P204	1	5	1	train/val	train	train	train	train	test
P205	0	5	3	train/val	train	train	train	train	test
P206	0	5	2	train/val	validation	validation	validation	validation	test
P207	0	2	2	train/val	validation	test	validation	validation	validation
P208	0	2	1	train/val	train	test	train	train	train
P209	0	3	2	train/val	validation	validation	test	validation	validation
P210	0	2	2	train/val	validation	test	validation	validation	validation
P211	0	5	2	train/val	validation	validation	validation	validation	test
P212	0	2	1	train/val	train	test	train	train	train
P213	0	2	2	train/val	validation	test	validation	validation	validation
P214	0	3	1	train/val	train	train	test	train	train
P215	0	1	2	test	test	validation	validation	validation	validation
P216	0	2	3	train/val	train	test	train	train	train
P217	0	5	3	train/val	train	train	train	train	test
P218	0	5	1	train/val	train	train	train	train	test
P219	0	4	3	train/val	train	train	train	test	train
P220	1	2	3	train/val	train	test	train	train	train
P221	0	1	1	test	test	train	train	train	train
P222	0	5	1	train/val	train	train	train	train	test
P223	0	5	2	train/val	validation	validation	validation	validation	test
P224	0	1	3	test	test	train	train	train	train
P225	0	2	1	train/val	train	test	train	train	train
P226	0	4	2	train/val	validation	validation	validation	test	validation
P227	1	5	1	train/val	train	train	train	train	test
P228	0	4	3	train/val	train	train	train	test	train
P229	1	3	2	train/val	validation	validation	test	validation	validation
P230	0	4	3	train/val	train	train	train	test	train
P231	1	5	2	train/val	validation	validation	validation	validation	test
P232	0	3	2	train/val	validation	validation	test	validation	validation
P233	0	3	3	train/val	train	train	test	train	train
P234	0	4	2	train/val	validation	validation	validation	test	validation
P235	0	3	2	train/val	validation	validation	test	validation	validation
P236	0	2	3	train/val	train	test	train	train	train
P237	0	4	3	train/val	train	train	train	test	train
P238	0	5	3	train/val	train	train	train	train	test
P239	0	1	1	test	test	train	train	train	train
P240	0	2	2	train/val	validation	test	validation	validation	validation
P241	1	1	3	test	test	train	train	train	train
P242	1	1	1	test	test	train	train	train	train
P243	1	4	3	train/val	train	train	train	test	train
P244	0	3	3	train/val	train	train	test	train	train
P245	0	1	1	test	test	train	train	train	train
P246	1	1	3	test	test	train	train	train	train
P247	0	3	2	train/val	validation	validation	test	validation	validation
P248	1	5	3	train/val	train	train	train	train	test
P249	1	5	2	train/val	validation	validation	validation	validation	test
P250	1	4	2	train/val	validation	validation	validation	test	validation
P251	0	5	2	train/val	validation	validation	validation	validation	test
P252	0	3	3	train/val	train	train	test	train	train
