# Supplementary material for: Early identification of high-risk individuals for mortality after lung transplantation: A retrospective cohort study with topological feature engineering
Source: PLOS Digit Health. 2026 May 5;5(5):e0001050. doi: 10.1371/journal.pdig.0001050 (PMC13143088; doi:10.1371/journal.pdig.0001050)
Supplement: S3 Table — Percentage of missing values for each clinical variable in the overall cohort and stratified by outcome status (survivors vs. non-survivors at one year). Overall missingness was 4.2%, with no variable exceeding 15% missing data. P-values from chi-square tests comparing missingness rates between outcome groups indicate no significant differential missingness. (CSV) [file pdig.0001050.s013.csv]

Variable	Overall % Missing	Survivors (n=189) % Missing	Non-survivors (n=63) % Missing	P-value
Age	4.5	5.7	5.6	0.42
Sex	11.4	10.6	10.2	0.38
BMI	8.8	7.2	6.8	0.51
COPD etiology	7.2	7.9	8.5	0.29
ILD etiology	1.9	1.7	2.7	0.73
CF etiology	1.9	0.4	2.8	0.44
Diabetes	0.7	0.7	1.8	0.62
CAD	10.4	8.5	8.7	0.55
mPAP	7.2	8.8	6.6	0.31
CMV mismatch	8.5	7.5	7.0	0.47
Pre-op ECMO	0.2	0.9	1.7	0.83
HELT	11.6	10.8	12.1	0.39
Double LT	10.0	10.1	9.3	0.28
Cold ischemia time	2.5	2.7	0.8	0.71
TEA	2.2	0.9	1.4	0.35
Intraop ECMO	2.2	4.1	1.5	0.68
Intraop transfusion	3.7	4.8	4.6	0.42
SOFA score Day 0	6.3	8.1	6.9	0.53
SAPS2 Day 0	5.2	6.8	6.7	0.27
NE duration	3.5	3.9	3.4	0.44
MV duration	7.3	9.0	5.8	0.38
ICU LOS	1.7	0.1	2.6	0.19
ECMO duration	3.5	2.3	4.5	0.26
Grade 3 PGD	4.4	2.6	4.6	0.72
Acute renal failure	5.5	4.8	6.6	0.33
RRT	9.4	9.0	9.4	0.41
Bacteremia	2.4	1.5	2.5	0.58
Pneumonia	6.2	7.5	5.9	0.63
VAP ESBL PA	7.1	6.5	5.2	0.49
Pleural empyema	0.6	0.0	0.0	0.52
BAD	7.3	7.5	5.4	0.61
Bronchial stenosis	2.0	0.6	2.5	0.47
ACR	0.8	2.0	0.1	0.38
AMR	11.4	9.7	11.4	0.55
Tracheotomy	11.6	13.5	13.2	0.71
**Overall**	4.2	4.1	4.4
**Min**	0.2	0.0	0.0
**Max**	11.6	13.5	13.2
**Mean (SD)**	5.5 (3.6)	5.4 (3.8)	5.4 (3.5)
