# Supplementary material for: Early identification of high-risk individuals for mortality after lung transplantation: A retrospective cohort study with topological feature engineering
Source: PLOS Digit Health. 2026 May 5;5(5):e0001050. doi: 10.1371/journal.pdig.0001050 (PMC13143088; doi:10.1371/journal.pdig.0001050)
Supplement: S4 Table — *Cochran’s Q test for heterogeneity across subgroups within each category. Abbreviations: AUC, area under the receiver operating characteristic curve; CI, confidence interval; PPV, positive predictive value; NPV, negative predictive value; COPD, chronic obstructive pulmonary disease; ILD, interstitial lung disease; HELT, high emergency lung transplantation; ECMO, extracorporeal membrane oxygenation; CMV, cytomegalovirus. (CSV) [file pdig.0001050.s014.csv]

Subgroup	N	AUC (95% CI)	Sensitivity	Specificity	p_value
Age <50	98	0.86 (0.78-0.94)	0.82	0.88	0.62
Age ≥50	154	0.88 (0.81-0.95)	0.85	0.90	0.62
Male	158	0.87 (0.80-0.94)	0.83	0.89	0.71
Female	94	0.86 (0.78-0.94)	0.86	0.88	0.71
COPD	89	0.89 (0.82-0.96)	0.87	0.91	0.34
ILD	78	0.86 (0.78-0.94)	0.83	0.88	0.34
CF	42	0.84 (0.74-0.94)	0.81	0.86	0.34
Other etiology	43	0.83 (0.73-0.93)	0.80	0.85	0.34
Single LT	67	0.84 (0.76-0.92)	0.80	0.87	0.19
Double LT	185	0.88 (0.81-0.95)	0.86	0.90	0.19
Non-emergency	201	0.87 (0.81-0.93)	0.84	0.89	0.43
HELT	51	0.85 (0.77-0.93)	0.83	0.87	0.43
No pre-op ECMO	218	0.87 (0.81-0.93)	0.85	0.89	0.51
Pre-op ECMO	34	0.84 (0.74-0.94)	0.80	0.87	0.51
No diabetes	198	0.87 (0.81-0.93)	0.84	0.89	0.67
Diabetes	54	0.86 (0.78-0.94)	0.83	0.88	0.67
CMV match	167	0.87 (0.81-0.93)	0.84	0.89	0.72
CMV mismatch	85	0.86 (0.78-0.94)	0.83	0.88	0.72
